# Supplementary material for: Prevalence and determinants of poor glycemic control among diabetic chronic kidney disease patients on maintenance hemodialysis in Tanzania
Source: PLoS One. 2025 Feb 10;20(2):e0306357. doi: 10.1371/journal.pone.0306357 (PMC11809847; doi:10.1371/journal.pone.0306357)
Supplement: S1 File — (XLSX) [file pone.0306357.s001.xlsx]

## Sheet: PRIMARY DATA
Payment mode	Insurance category	Type Diabetes	Duration of diabetes (Years)	Duration of diabetes (months)	Family history of diabetes	Other comordities(Mention)	Hypertension	Between Diabetes and Hypertension which one started	What are current antidiabetic medication (mention)	Not on medication	insulin	Biguanides -Metfomin	SulfonylUrea	Gliptins	Glitazone	SGLT-2	Duration of using anti- diabetes (months)	Duration not on medication after dialysis initiation (months)	Duration out of antidiabetics	What other medication for different comorbidities	Antihypertensives	CCB	Beta Blocker	Loop Diuretics	Thiazide Diuretics	ARB	ACEI	Vasodilator-Nitrates	Alpha-2 agonist	Alpha Blockers	Vasodilatror-Hydralazine	Vitamin D and calcium supplements	Antineuropathic medication	Iron supplements+folic	Have used herbal medicines	Suffered infectious disease in the past three months	Anti infectives used	Etiology of ESRD	Duration of dialysis in (months)	Within the past three days have you measured Blood sugar	What were the readings	Have you experienced hypoglycemic episodes	How often do hypoglycemic episodes occurs	Where do hypoglycemia mostly occurs	Before Dialysis	During Dialysis	After dialysis	At Home	Diabetic induced complications
Insurance	Ordinary	Type 2	13	156	Yes	Hypertension		Both Diabetes and Hypertension	insulin	No	Yes	No	No	No	No	No	156	0	0	Nifedipine,clonidine,pantoprazole,doxazocin,calcivita,carvedilol	Yes	Yes	Yes	No	No	No	No	No	Yes	Yes	No	Yes	No	No	No	No	No	Both Diabetes and Hypertension	40	Yes	within goals	Yes	Sometimes	At Home	NO	NO	NO	YES	YES
Insurance	Ordinary	Type 2	23	276	Yes	Hypertension		Diabetes	Glimipiride+metformin	No	No	Yes	Yes	No	No	No	276	0	0	Esomeprazole,FEFO,METOLAZONE,FUROSEMIDE,Amlodipine,Amoxycillin+clavunate acid,Hydralazine,carvedilol	Yes	Yes	Yes	Yes	No	No	No	No	No	No	Yes	No	No	Yes	Yes	Yes	Yes	Both Diabetes and Hypertension	42	Yes	within goals	Yes	Sometimes	After Dialysis	NO	NO	YES	NO
Insurance	Ordinary	Type 2	19	228	No	Hypertension,BPH		Both Diabetes and Hypertension	insulin	No	Yes	No	No	No	No	No	228	0	0	Losartan+Hydrochlorthiazide,Nifedipine,Amoxyclav,Pantoprazole,Carvedilol,Calcium+Vitamin D,FEFO	Yes	Yes	Yes	No	Yes	Yes	No	No	No	No	No	Yes	No	Yes	No	Yes	Yes	Diabetes	63	Yes	within goals	No			NO	NO	NO	NO	NO
Insurance	Ordinary	Type 1	16	192	No	Hypertension,opthamology		Diabetes	insulin	No	Yes	No	No	No	No	No	192	0	0	Nifedipine,Hydralazine,FEFO,Esomeprazole	Yes	Yes	No	No	No	No	No	No	No	No	Yes	No	No	Yes	Yes	No	No	Diabetes	14	Yes	flactuating low/high	Yes	Sometimes	At Home	NO	NO	NO	YES	YES
	Ordinary	Type 2	18	216	Yes	Hypertension		Diabetes	Not on medication	Yes	No	No	No	No	No	No	204	12	-12	Amlodipine,Carvedilol,Hydralazine,Neuroton,calcium+vit D,GALUCOSAMINE+CHONDRITIN,Salbutamol inhaler	Yes	Yes	Yes	No	No	No	No	No	No	No	Yes	Yes	Yes	Yes	Yes	No	No	Both Diabetes and Hypertension	36	Yes	within goals	Yes	Sometimes	At Home	NO	NO	NO	YES	YES
Insurance	NHIF Bundles	Type 1	21	252	Yes	Hypertension		Diabetes	Not on medication	Yes	No	No	No	No	No	No	234	18	-18	Hydralazine,calcium+vitamin D,Amoxy-clav,Amlodipine,FEFO	Yes	Yes	No	No	No	No	No	No	No	No	Yes	Yes	No	Yes	Yes	Yes	Yes	Diabetes	46	No		No			NO	NO	NO	NO	YES
Insurance	Retiree	Type 2	19	228	Yes	Hypertension		Diabetes	Glimipiride-1mg	No	No	No	Yes	No	No	No	228	0	0	Hydralazine,Nifedipine,calcium+vitamin D,Nat B,Amoxy-clav,Amlodipine,FEFO	Yes	Yes	No	No	No	No	No	No	No	No	Yes	Yes	Yes	Yes	No	No	No	Both Diabetes and Hypertension	17	Yes	within goals	Yes	Sometimes	At Home	NO	NO	NO	YES	YES
Insurance	Ordinary	Type 2	16	192	Yes	Hypertennsion		Diabetes	Not on medication	Yes	No	No	No	No	No	No	186	6	-6	Hydralazine,Nifedipine,calcium+vitamin D,Nat B,Amoxy-clav,Bisoprol,FEFO,ISMN,Furosemide	Yes	Yes	Yes	Yes	No	No	No	Yes	No	No	No	No	No	Yes	Yes	Yes	Yes	Diabetes	21	Yes	within goals	Yes	Occasionally	At Home	NO	NO	NO	YES	YES
Insurance	Ordinary	Type 2	23	276	Yes	Hypertension		Diabetes	Not on medication	Yes	No	No	No	No	No	No	252	24	-24	Hydralazine,omeprazole,Nifedipine,FeFo,nifedipine,Bisoprol,vitamin c,Rosuvastatin,Pregabalin	Yes	Yes	Yes	No	No	No	No	No	No	No	No	No	Yes	Yes	No	No	No	Diabetes	38	No		Yes	Sometimes	At Home	NO	NO	NO	YES	YES
Insurance	Ordinary	Type 2	7	84	Yes	hypetension		Hypertension	insulin mixterd	No	Yes	No	No	No	No	No	84Q9	0	#VALUE!	calcium+vit D,Nifedipine,Hydralazine,Furosemide,Pantoprazole,Pregabali,Nat B	Yes	Yes	No	Yes	No	No	No	No	No	No	Yes	Yes	Yes	No	No	No	No	Both Diabetes and Hypertension	5	Yes	within goals	Yes	Sometimes	At Home	NO	NO	NO	YES	YES
Insurance	NHIF Bundles	Type 2	17	204	Yes	Hypertension		Diabetes	Glimipiride	No	No	No	Yes	No	No	No	204	0	0	Nifedipine,Hydralazine,Pantoprazole,carvedilol,Nat B.	Yes	Yes	Yes	No	No	No	No	No	No	No	Yes	No	Yes	No	Yes	No	No	Both Diabetes and Hypertension	6	Yes	Usually high	Yes	Sometimes	At Home	NO	NO	NO	YES	YES
Insurance	Ordinary	Type 2	22	264	No	Hypertension		Diabetes	Not on medication	Yes	No	No	No	No	No	No	240	24	-24	nifedipine,pregabalin,carvedilol,ISMN,PantopRAZOLE	Yes	Yes	Yes	No	No	No	No	Yes	No	No	No	No	Yes	No	Yes	No	No	Both Diabetes and Hypertension	60	Yes	within goals	No			NO	NO	NO	NO	YES
Insurance	Ordinary	Type 2	23	276	Yes	Hypertension		Diabetes	Not on medication	Yes	No	No	No	No	No	No	260	16		CAlcium+vit D,Nifedipine,Hydralazine,Glucosamine+chondritin,Diclofenac potasium,Meloxicam,Ciprofloxacin 500mg	Yes	Yes	No	No	No	No	No	No	No	No	Yes	Yes	No	No	No	Yes	Yes	Both Diabetes and Hypertension	56	Yes	within goals	No	Sometimes	At Home	NO	NO	NO	YES	YES
Insurance	NHIF Bundles	Type 2	10	120	No	Hypertension		Diabetes	Glimipiride	No	No	No	Yes	No	No	No	120	0	0	FEFO,Calcium+Vit D,Hydralazine,Furosemide.	Yes	No	No	Yes	No	No	No	No	No	No	Yes	Yes	No	No	Yes	No	No	Diabetes	10	No		Yes	Sometimes	At Home	NO	NO	NO	YES	YES
Insurance	Ordinary	Type 2	10	120	Yes	Hypertension		Diabetes	Not on medication	Yes	No	No	No	No	No	No	116	4		Nifedipine,Hydralazine	Yes	Yes	No	No	No	No	No	No	No	No	Yes	No	No	No	No	No	No	Both Diabetes and Hypertension	10	No		Yes	Sometimes	At Home	NO	NO	NO	YES	YES
Insurance	Ordinary	Type 2	17	204	Yes	Hypertension,		Diabetes	Glimipiride	No	No	No	Yes	No	No	No	204	0	0	Hydralazine,Nucleo CMP,Omeprazole,nifedipine,Pregabalin	Yes	Yes	No	No	No	No	No	No	No	No	Yes	No	Yes	No	Yes	No	No	Diabetes	60	Yes	within goals	Yes	Sometimes	At Home	NO	NO	NO	YES	YES
Insurance	Retiree	Type 2	8	96	No	Hypertension		Both Diabetes and Hypertension	Glimipiride 2mg	No	No	No	Yes	No	No	No	96	0	0	Rosuvastatin,Calcium+vitD,meloxicam,Furosemide,nifedipine,FEFO	Yes	Yes	No	Yes	No	No	No	No	No	No	No	Yes	No	Yes	Yes	No	No	Both Diabetes and Hypertension	36	No		Yes	Sometimes	At Home	NO	NO	NO	YES	YES
Insurance	Ordinary	Type 2	26	312	No	Hypertension		Diabetes	Glimipiride 2mg	No	No	No	Yes	No	No	No	312	0	0	carvedilol,hydralazine,FEFO,Pantoprazole,ceftriaone inj,amoxyclav,nifedipine	Yes	Yes	Yes	No	No	No	No	No	No	No	Yes	No	No	Yes	Yes	Yes	Yes	Both Diabetes and Hypertension	31	No		Yes	Sometimes	At Home	NO	NO	NO	YES	YES
Insurance	Retiree	Type 2	28	336	Yes	hypertension		Diabetes	pioglitazone 30mg	No	No	No	No	No	Yes	No	336	0	0	amlodipine,furosemide,Pregabalin,Tamsulocin,Nat B,FEFO,Clcium+vit D	Yes	Yes	No	Yes	No	No	No	No	No	Yes	No	Yes	Yes	Yes	Yes	No	No	Both Diabetes and Hypertension	93	Yes	within goals	Yes	Occasionally	At Home	NO	NO	NO	YES	YES
Insurance	Ordinary	Type 2	18	216	No	Hypertension		Diabetes	Glimipiride 2mg	No	No	No	Yes	No	No	No	216	0	0	carvedilol,hydralazine,Nifedipine,Amitriptlyne	Yes	Yes	Yes	No	No	No	No	No	No	No	Yes		Yes	No	Yes	No	No	Both Diabetes and Hypertension	22	Yes	flactuating low/high	Yes	Sometimes	At Home	NO	NO	NO	YES	YES
Insurance	Ordinary	Type 1	17	204	Yes	hypertension		Diabetes	Insulin Mixtard	No	Yes	No	No	No	No	No	204	0	0	Hydralazine,calcium+vitD,glucosamine+chondritin,nifedipine	Yes	Yes	No	No	No	No	No	No	No	No	Yes	Yes	No	No	Yes	Yes	Yes	Both Diabetes and Hypertension	51	Yes	flactuating low/high	Yes	Sometimes	At Home	NO	NO	NO	YES	YES
Insurance	Ordinary	Type 2	16	192	Yes	Hypertension		Diabetes	Glimipiride 2mg	No	No	No	Yes	No	No	No	192	0	0	furosemide,Hydralazine,Nifedipine,omeprazole,carvedilol	Yes	Yes	Yes	Yes	No	No	No	No	No	No	Yes	No	No	No	No	No	No	Both Diabetes and Hypertension	12	Yes	within goals	Yes	Sometimes	At Home	NO	NO	NO	YES	YES
Insurance	Ordinary	Type 2	25	300	Yes	Hypertension		Diabetes	Glimipiride 2mg	No	No	No	Yes	No	No	No	300	0	0	ISDN,Calcium+vit D,Nifedipine	Yes	Yes	No	No	No	No	No	Yes	No	No	No	Yes	No	No	No	No	No	Both Diabetes and Hypertension	50	Yes	Usually high	Yes	Sometimes	At Home	NO	NO	NO	YES	YES
Insurance	Ordinary	Type 2	19	228	Yes	Hypertension		Diabetes	Glimipiride 1mg	No	No	No	Yes	No	No	No	228	0	0	Hydrazine,nifedipine,FEFO,calcium+ Vitamin	Yes	Yes	No	No	No	No	No	No	No	No	Yes	Yes	No	Yes	Yes	No	No	Both Diabetes and Hypertension	12	Yes	flactuating low/high	No			NO	NO	NO	NO	YES
Cost sharing		Type 2	12	144	Yes	Hypertension		Diabetes	insulin mixtard	No	Yes	No	No	No	No	No	144	0		carvedilol,nfedipine,hydralazine,furosemide,FEFO,Calciam+vit D,	Yes	Yes	Yes	Yes	No	No	No	No	No	No	Yes	Yes	No	Yes	No	No	No	Diabetes	14	Yes	flactuating low/high	Yes	Sometimes	At Home	NO	NO	NO	NO	YES
Cost sharing		Type 2	21	252	Yes	Hypertension		Diabetes	Glibenclamide 5mg	No	No	No	Yes	No	No	No	240	0		Bisoprol,Nifedipine,Hydralazine	Yes	Yes	Yes	No	No	No	No	No	No	No	Yes	No	No	No	No	No	No	Both Diabetes and Hypertension	60	Yes	within goals	Yes	Sometimes	At Home	NO	NO	NO	NO	YES
Insurance	Ordinary	Type 2	24	288	Yes	Hypertension		Both Diabetes and Hypertension	Gliclazide	No	No	No	Yes	No	No	No	288	0	0	Nifedipine,Hydralazine,Neuroton	Yes	Yes	No	No	No	No	No	No	No	No	Yes	No	Yes	No	Yes	No	No	Both Diabetes and Hypertension	60	Yes	flactuating low/high	No			NO	NO	NO	NO	YES
Insurance	Ordinary	Type 2	20	240	Yes	Hypertension		Diabetes	insulin mixtard	No	Yes	No	No	No	No	No	240	0	0	Nifedipine,hydralazine,Asprin Jr.	Yes	Yes	No	No	No	No	No	No	No	No	Yes	No	No	No	Yes	No	No	Both Diabetes and Hypertension	28	Yes	flactuating low/high	Yes	Sometimes	At Home	NO	NO	NO	YES	YES
Insurance	Ordinary	Type 2	13	156	No	Hypertension		Diabetes	Glimipiride 1mg	No	No	No	Yes	No	No	No	156	0		Hydralazine,nifedipine,esomeprazole,cefixime,calcium +vit D,Nat B	Yes	Yes	No	No	No	No	No	No	No	No	Yes	Yes	Yes	No	No	Yes	Yes	Both Diabetes and Hypertension	26	Yes	Usually high	Yes	Occasionally	At Home	NO	NO	NO	YES	YES
Insurance	Ordinary	Type 2	24	288	Yes	Hypertension,BPH		Diabetes	Insulin mixtard	No	Yes	No	No	No	No	No	288	0	0	Amoxyclav,pantoprazole,FEFO,Calcium+Vit D,Amlodipine,Enalapril	Yes	Yes	No	No	No	No	Yes	No	No	No	No	No	No	Yes	Yes	Yes	Yes	Both Diabetes and Hypertension	72	Yes	within goals	Yes	Occasionally	At Home	NO	NO	NO	YES	YES
Insurance	Ordinary	Type 2	20	240	Yes	Hypertension,BPH		Diabetes	Insulin mixtard	No	Yes	No	No	No	No	No	240	0	0	Irbesartan,pregabalin,Amlodipine,Hydralazine,Irbersatan+hydrochlorthiazide,Tamsulocin,Finesterride,vitamin D,Amoxyclav	Yes	Yes	No	No	Yes	Yes	No	No	No	Yes	Yes	Yes	No	No	Yes	Yes	Yes	Both Diabetes and Hypertension	48	Yes	Usually high	Yes	Occasionally	At Home	NO	NO	NO	YES	YES
Insurance	Ordinary	Type 2	10	120	Yes	Hypertension		Diabetes	Insulin mixtard	No	Yes	No	No	No	No	No	120	0	0	Calcium+vita D,Atorvastatin,carvedilol,Nifedipine,Torsemide,Enapril,Prazocin,vita D,Cefixime,Esomeprazole	Yes	Yes	Yes	Yes	No	No	Yes	No	No	Yes	No	Yes	Yes	No	No	Yes	Yes	Both Diabetes and Hypertension	74	Yes	flactuating low/high	Yes	Sometimes	At Home	NO	NO	NO	YES	YES
Insurance	Ordinary	Type 2	12	144	Yes	Hypertension		Diabetes	Glimipiride 2mg	No	No	No	Yes	No	No	No	144	0	0	Bisoprol,Nifedipine,Hydralazine,FEFO,pregabalin,clopidrogrel,Furosemide,Pantoprazole	Yes	Yes	Yes	Yes	No	No	No	No	No	No	No	No	No	No	No	No	No	Diabetes	6	Yes	Usually high	Yes	Occasionally	At Home	NO	NO	NO	YES	YES
Insurance	Ordinary	Type 2	13	156	No	Hypertension		Diabetes	insulin mixtard	No	Yes	No	No	No	No	No	156	0	0	Pregabalin,Nifedipine,Losartan H,Nucleo cyMp,FEFO,neuroton,amoxyclav	Yes	Yes	No	No	No	Yes	No	No	No	No	No	No	Yes	Yes	Yes	Yes	Yes	Diabetes	7	Yes	within goals	No			NO	NO	NO	NO	YES
Insurance	Ordinary	Type 2	16	192	Yes	Hypertension		Both Diabetes and Hypertension	Glimipiride 1mg	No	No	No	Yes	No	No	No	192	0	0	Amlodipine,calcium+vit D,Esomeprazole,FEFO	Yes	Yes	No	No	No	No	No	No	No	No	No	No	No	Yes	No	No	No	Diabetes	15	Yes	within goals	No			NO	NO	NO	NO	YES
Insurance	Ordinary	Type 2	15	180	No	Hypertension		Both Diabetes and Hypertension	Not on medication	Yes	No	No	No	No	No	No	174	6		pantoprazole,FEFO,Nifedipine,Hydralazine,vit D	Yes	Yes	No	No	No	No	No	No	No	No	Yes	Yes	No	Yes	Yes	No	No	Diabetes	48	Yes	within goals				NO	NO	NO	NO	NO
Insurance	Ordinary	Type 2	21	252	Yes	Hypertension		Diabetes	Glimepiride 2mg	No	No	No	Yes	No	No	No	252	0	0	Losartan H,Nifedipine	Yes	Yes	No	No	Yes	Yes	No	No	No	No	No	No	No	No	Yes	No	No	Diabetes	6	Yes	within goals	Yes	Occasionally	At Home	NO	NO	NO	YES	YES
Insurance	Ordinary	Type 2	25	300	Yes	Hypertension		Hypertension	Not on medication	Yes	No	No	No	No	No	No	294	6	-6	Hydralazine,nifedipine,Hydralazine	Yes	Yes	No	No	No	No	No	No	No	No	Yes	No	No	No	Yes	No	No	Both Diabetes and Hypertension	60	Yes	flactuating low/high	Yes	Sometimes	At Home	NO	NO	NO	YES	YES
Insurance	Ordinary	Type 2	19	228	No	Hypertension		Diabetes	Not on medication	Yes	No	No	No	No	No	No	213	15	-15	amlodipine,calcium+vit D,FEFO,Benzhexol,Esomeprazole,sodium valproate,Glucosamine+chondritin	Yes	Yes	No	No	No	No	No	No	No	No		Yes	No	Yes	No	No	No	Both Diabetes and Hypertension	40	Yes	within goals	No			NO	NO	NO	NO	YES
Insurance	Ordinary	Type 2	28	336	No	Hypertension		Diabetes	Glimepiride 1mg	No	No	No	Yes	No	No	No	270	0		Hydralazine,Bisoprol,FEFO,nifedipine,Calcium+Vit D	Yes	Yes	Yes	No	No	No	No	No	No	No	Yes	Yes	No	Yes	No	No	No	Both Diabetes and Hypertension	60	Yes	flactuating low/high	No			NO	NO	NO	NO	YES
Insurance	Ordinary	Type 2	10	120	Yes	Hypertension		Diabetes	Glimipiride 2mg	No	No	No	Yes	No	No	No	120	0		Hydralazine,Nifedipine,Nat B,Atorvastatin,Carvedilol	Yes	Yes	Yes	No	No	No	No	No	No	No	Yes	No	Yes	No	No	No	No	Both Diabetes and Hypertension	22	Yes	flactuating low/high	No			NO	NO	NO	NO	YES
Insurance	Ordinary	Type 2	13	156	No	Hypertension		Diabetes	Not on medication	Yes	No	No	No	No	No	No	150	6	-6	calcium+vit D,FEFO,Nifedipine,Esomeprazole,Furosemide,Hydralazine	Yes	Yes	No	Yes	No	No	No	No	No	No	Yes	Yes	Yes	Yes	No	No	No	Both Diabetes and Hypertension	17	Yes	within goals	No			NO	NO	NO	NO	YES
Insurance	Ordinary	Type 2	21	252	Yes	Hypertension		Diabetes	Not on medication	No	No	No	No	No	No	No	215	37	-37	Nifedipine,Losartan-H,Hydralazine,Calcium+Vit D,FEFO,Nat B	Yes	Yes	No	No	Yes	Yes	No	No	No	No	Yes	Yes	Yes	Yes	No	No	No	Both Diabetes and Hypertension	87	No		No			NO	NO	NO	NO	NO
Insurance	Ordinary	Type 2	13	156	Yes	Hypertension		Both Diabetes and Hypertension	Not on medication	No	No	No	No	No	No	No	154	2	-2	FEFO,Nifedipine,Hydralazine	Yes	Yes	No	No	No	No	No	No	No	No	Yes	No	No	Yes	No	No	No	Both Diabetes and Hypertension	12	No		No			NO	NO	NO	NO	NO
Insurance	Ordinary	Type 2	15	180	Yes	Hypertension+BPH		Diabetes	Glimipride 1mg	No	No	No	Yes	No	No	No	180	0	0	Tamsulocin 0.4mg,finestaride,Amlodipine	Yes	Yes	No	No	No	No	No	No	No	Yes	No	No	No	No	Yes	No	No	Both Diabetes and Hypertension	45	Yes	flactuating low/high	No			NO	NO	NO	NO	YES
Insurance	Ordinary	Type 2	14	168	Yes	Hypertension		Diabetes	Not on medication	Yes	No	No	No	No	No	No	156	12	-12	nifedipine,Calcium +vit D,Furosemide,FEFO, Ceftriaxone,Metronidazole	Yes	Yes	No	Yes	No	No	No	No	No	No	No	Yes	No	Yes	No	Yes	Yes	Both Diabetes and Hypertension	5	Yes	flactuating low/high	Yes	Sometimes	At Home	NO	NO	NO	YES	NO
Insurance	Ordinary	Type 2	14	168	No	Hypertension		Diabetes	Not on medication	Yes	No	No	No	No	No	No	162	6	-6	nifedipine,Calcium +vit D,FEFO, flucamoxy,Neuroton,Artesunate	Yes	Yes	No	No	No	No	No	No	No	No	No	Yes	Yes	Yes	No	Yes	Yes	Both Diabetes and Hypertension	18	No		No			NO	NO	NO	NO	YES
Insurance	Ordinary	Type 2	23	276	Yes	Hypertension		Diabetes	Glimepiride 1mg	No	No	No	Yes	No	No	No	276	0		Nifedipine,Calcium+vit D,FEFO,Neuroton,Esomeprazole,candesartan	Yes	Yes	No	No	No	Yes	No	No	No	No	No	Yes	Yes	Yes	Yes	No	No	Both Diabetes and Hypertension	24	Yes	flactuating low/high	Yes	Sometimes	At Home	NO	NO	NO	YES	YES
Insurance	Ordinary	Type 2	8	96	No	Hypertension		Diabetes	insulin mixtard	No	Yes	No	No	No	No	No	96	0	0	Hydralazine,Nifedipine,Esomeprazole,FEFO,Calcium+vit D	Yes	Yes	No	No	No	No	No	No	No	No	Yes	Yes	No	Yes	No	No	No	Both Diabetes and Hypertension	6	Yes	flactuating low/high	Yes	Sometimes	At Home	NO	NO	NO	YES	YES
Cost sharing		Type 2	4	48	No	Hypertension		Hypertension	Glimepiride 2mg	No	No	No	Yes	No	No	No	48	0	0	Hydralazine,Nifedipine,Esomeprazole,Nat B,Pregabalin,Calcium+vit D	Yes	Yes	No	No	No	No	No	No	No	No	Yes	Yes	Yes	No	No	No	No	Both Diabetes and Hypertension	12	Yes	flactuating low/high	Yes	Sometimes	At Home	NO	NO	NO	YES	YES
Cost sharing		Type 2	23	276	Yes	Hypertension		Diabetes	insulin mixtard	No	Yes	No	No	No	No	No	276	0	0	Nifedipine,hydralazine,FEFO,Nat B,Calcium+vit D, amoxyclav,vancomycin	Yes	Yes	No	No	No	No	No	No	No	No	Yes	Yes	Yes	Yes	Yes	Yes	Yes	Both Diabetes and Hypertension	9	Yes	flactuating low/high	No			NO	NO	NO	NO	YES
Insurance	Ordinary	Type 2	20	240	Yes	Hypertension		Both Diabetes and Hypertension	insulin mixtard	No	Yes	No	No	No	No	No	240	0		Fefo,nifedipine,pregabalin,furosemide,calcium+vit D	Yes	Yes	No	Yes	No	No	No	No	No	No	No	Yes	Yes	Yes	Yes	No	No	Both Diabetes and Hypertension	26	Yes	flactuating low/high	Yes	Sometimes	At Home	NO	NO	NO	YES	YES
Cost sharing		Type 2	15	180	No	Hypertension		Diabetes	insulin mixtard	No	Yes	No	No	No	No	No	180	0		Hydralazine,Nifedipine,Carvedilol,furosemide,Calcium+vit D	Yes	Yes	Yes	Yes	No	No	No	No	No	No	Yes	Yes	No	No	No	No	No	Both Diabetes and Hypertension	27	Yes	flactuating low/high	Yes	Occasionally	At Home	NO	NO	NO	YES	YES
Insurance	Ordinary	Type 2	13	156	No	Hypertension,seroconverted		Diabetes	Not on medication	Yes	No	No	No	No	No	No	141	15	-15	Hydralazine,FEFO,Calcium+vit D,Nifedipine,TLD	Yes	Yes	No	No	No	No	No	No	No	No	Yes	Yes	No	Yes	Yes	No	No	Both Diabetes and Hypertension	38	No		No			NO	NO	NO	NO	NO
Insurance	Ordinary	Type 2	18	216	Yes	Hypertension,seroconverted		Diabetes	insulin mixtard	No	Yes	No	No	No	No	No	216	0	0	Amlodipine,Pantoprazole,Carvedilol,Atorvastatin,Pregabalin,FEFO,Amoxyclav,calcium+vit D	Yes	Yes	Yes	No	No	No	No	No	No	No	No	Yes	Yes	Yes	Yes	Yes	Yes	Both Diabetes and Hypertension	65	Yes	flactuating low/high	No			NO	NO	NO	NO	YES
Insurance	NHIF Bundles	Type 2	6	72	No	Hypertension		Diabetes	Glimipiride 1mg	No	No	No	Yes	No	No	No	72	0	0	Nifedipine,Pantoprazole,Prazocin,Calcium+vit D	Yes	Yes	No	No	No	No	No	No	No	Yes	No	Yes	No	No	No	No	No	Both Diabetes and Hypertension	16	Yes	flactuating low/high	No			NO	NO	NO	NO	YES
Insurance	Ordinary	Type 1	15	180	No	Hypertension		Diabetes	insulin mixtard	No	Yes	No	No	No	No	No	180	0		nifedipine,Hydralazine,pregabalin	Yes	Yes	No	No	No	No	No	No	No	No	Yes	No	Yes	No	No	No	No	Both Diabetes and Hypertension	24	Yes	flactuating low/high	Yes	Occasionally	At Home	NO	NO	NO	YES	YES
Insurance	Ordinary	Type 2	13	156	Yes	Hypertension		Diabetes	Not on medication	Yes	No	No	No	No	No	No	148	8	-8	Hydralazine,Nifedipine	Yes	Yes	No	No	No	No	No	No	No	No	Yes	Yes	No	No	No	No	No	Both Diabetes and Hypertension	48	Yes	within goals	No			NO	NO	NO	NO	NO
Insurance	Ordinary	Type 2	20	240	No	Hypertension		Diabetes	Not on medication	Yes	No	No	No	No	No	No	131	9	-109	hydralazine,nifedipine,furosemide	Yes	Yes	No	Yes	No	No	No	No	No	No	Yes	No	No	No	No	No	No	Both Diabetes and Hypertension	46	Yes	within goals	No			NO	NO	NO	NO	NO
Insurance	Ordinary	Type 2	25	300	Yes	Hypertension		Diabetes	Glimepride 2mg	No	No	No	Yes	No	No	No	300	0	0	Hydralazine,Nifedipine,FEFO,Calcium+vit D	Yes	Yes	No	No	No	No	No	No	No	No	Yes	Yes	No	Yes	No	No	No	Both Diabetes and Hypertension	40	Yes	flactuating low/high	No			NO	NO	NO	NO	NO
Insurance	Ordinary	Type 2	32	384	Yes	Hypertension		Diabetes	Glimipride 2mg	No	No	No	Yes	No	No	No	384	0	0	FEFO,Calcium+Vit D,Hydralazine,nifedipine	Yes	Yes	No	No	No	No	No	No	No	No	Yes	Yes	Yes	Yes	Yes	No	No	Both Diabetes and Hypertension	36	Yes	flactuating low/high	Yes	Occasionally	At Home	NO	NO	NO	YES	NO
Insurance	Retiree	Type 2	15	180	Yes	Hypertension		Diabetes	Glimipride 2mg	No	No	No	Yes	No	No	No	180	0	0	losartan H,amlodipine	Yes	Yes	No	No	Yes	Yes	No	No	No	No	No	No	No	No	Yes	Yes	Yes	Both Diabetes and Hypertension	12	Yes	flactuating low/high	No			NO	NO	NO	NO	YES
Insurance	Retiree	Type 2	24	288	Yes	hypertension		Hypertension	Glimipride 2mg	No	No	No	Yes	No	No	No	180	0	-108	Hydralazine,Nifedipine,Candesartan,Amlodipine,Carvedilol,clopidrogel	Yes	Yes	Yes	No	No	Yes	No	No	No	No	Yes	No	No	No	Yes	No	No	Both Diabetes and Hypertension	21	Yes	flactuating low/high	Yes	Sometimes	At Home	NO	NO	NO	YES	YES
Insurance	Ordinary	Type 2	23	276	Yes	Hypertension		Diabetes	Glimipride 2mg	No	No	No	Yes	No	No	No	276	0	0	Hydralazine,Candesartan,Amlodipine,Carvedilol,clopidrogel	Yes	Yes	Yes	No	No	Yes	No	No	No	No	Yes	No	No	No	Yes	No	No	Both Diabetes and Hypertension	40	Yes	within goals	Yes	Sometimes	At Home	NO	NO	NO	YES	YES
Insurance	Ordinary	Type 2	11	132	No	Hypertension		Diabetes	Not on medication	Yes	No	No	No	No	No	No	111	21	-21	s-amlodipine,rosuvastatin,Calcium+Vit D,Rivaroxiban,FEFO,S-omeprazole.	Yes	Yes	No	No	No	No	No	No	No	No	No	Yes	No	Yes	No	No	No	Both Diabetes and Hypertension	48	Yes	within goals	Yes	Often	At Home	NO	NO	NO	YES	YES
Insurance	Ordinary	Type 2	23	276	No	Hypertension		Diabetes	Not on medication	Yes	No	No	No	No	No	No	264	12	-12	calcium+vitD,Amlodipine,Atorvastanin,olanzepine,clopidogrel,FEFO,Carvedilol,Hydralazine	Yes	Yes	Yes	No	No	No	No	No	No	No	Yes	Yes	No	Yes	No	No	No	Diabetes	63	No					NO	NO	NO	NO	NO
Insurance	Retiree	Type 2	11	132	No	Hypertension		Hypertension	Insulin Mixtard	No	Yes	No	No	No	No	No	132	0	0	Amlodipin,Atorvastatin,FEFO	Yes	Yes	No	No	No	No	No	No	No	No	No	No	No	Yes	Yes	No	No	Both Diabetes and Hypertension	6	Yes	flactuating low/high	No			NO	NO	NO	NO	YES
Insurance	Ordinary	Type 2	19	228	Yes	Hypertension		Diabetes	Not on medication	Yes	No	No	No	No	No	No	226	2	-2	Telmisartan,Hydralazine,amlodipine,Carvedilol,Calcium +vitamin D	Yes	Yes	Yes	No	No	Yes	No	No	No	No	Yes	Yes	No	No	No	No	No	Both Diabetes and Hypertension	15	Yes	within goals	Yes	Sometimes	At Home	NO	NO	NO	YES	NO
Insurance	Retiree	Type 2	23	276	Yes	Hypertension		Diabetes	Glimiperide 2mg	No	No	No	Yes	No	No	No	276	0		losartan ,amlodipine,furosemide,Carvedilol	Yes	Yes	Yes	Yes	No	Yes	No	No	No	No	No	No	No	No	No	No	No	Both Diabetes and Hypertension	6	Yes	flactuating low/high	Yes	Sometimes	At Home	NO	NO	NO	YES	YES
Insurance	Retiree	Type 2	21	252	No	Hypertension		Diabetes	insulin Mixtard	No	Yes	No	No	No	No	No	252	0	0	Hydralazine,Nifedipine	Yes	Yes	No	No	No	No	No	No	No	No	Yes	No	No	No	No	No	No	Both Diabetes and Hypertension	16	Yes	flactuating low/high	Yes	Sometimes	At Home	NO	NO	NO	YES	YES
Insurance	Retiree	Type 2	30	360	No	Hypertension		Diabetes	insulin mixtard	No	Yes	No	No	No	No	No	360	0	0	carvedilol,hydralazine,Furosemide,Telmisartan,Tamsulocin,FEFO,Amlodipine,Pregabalin,NAT B.	Yes	Yes	Yes	Yes	No	Yes	No	No	No	Yes	Yes	No	Yes	Yes	No	No	No	Both Diabetes and Hypertension	17	Yes	flactuating low/high	Yes	Sometimes	At Home	NO	NO	NO	YES	YES
Insurance	Retiree	Type 2	18	216	Yes	Hypertension		Hypertension	Glimepride 2mg,Sitagliptine	No	No	No	Yes	Yes	No	No	216	0	0	Hydralazin,ISDN,Atorvasatin,clopidrogel,furosemide,Pregabalin,Nat B,Losartan H	Yes	No	No	Yes	Yes	Yes	No	Yes	No	No	Yes	No	Yes	No	No	No	No	Both Diabetes and Hypertension	8	Yes	flactuating low/high	No			NO	NO	NO	NO	YES
Insurance	Retiree	Type 2	18	216	No	Hypertension		Diabetes	Not on medication	Yes	No	No	No	No	No	No	214	2	-2	Clopidrogel,Hydralazine,nifedipine,rosuvastatin	Yes	Yes	No	No	No	No	No	No	No	No	Yes	No	Yes	No	Yes	No	No	Both Diabetes and Hypertension	7	Yes	within goals	No			NO	NO	NO	NO	NO
Insurance	Ordinary	Type 2	23	276	Yes	Hypertension		Diabetes	Not on medication	Yes	No	No	No	No	No	No	264	12	-12	Amlodipine,Carvedilol,clopidogrel,Nifedipine,Vit D	Yes	Yes	Yes	No	No	No	No	No	No	No	No	Yes	No	No	No	No	No	Both Diabetes and Hypertension	24	Yes	within goals	No			NO	NO	NO	NO	NO
Insurance	Ordinary	Type 2	20	240	Yes	Hypertension		Diabetes	Not on medication	Yes	No	No	No	No	No	No	216	24	-24	clopidrogel,Hydralazine,nifedipine,telmisartan,ISDN,Carvedilol,Nat B	Yes	Yes	Yes	No	No	Yes	No	Yes	No	No	No	No	Yes	No	Yes	No	No	Both Diabetes and Hypertension	60	Yes	within goals	Yes	Sometimes	At Home	NO	NO	NO	YES	YES
Insurance	Retiree	Type 2	15	180	No	Hypertension		Diabetes	sitagliptine	No	No	No	No	Yes	No	No	180	0	0	hydralazine	Yes	No	No	No	No	No	No	No	No	No	Yes	No	No	No	Yes	No	No	Both Diabetes and Hypertension	63	No	flactuating low/high	No			NO	NO	NO	NO	YES
Insurance	Ordinary	Type 2	25	300	No	Hypertension		Diabetes	dapagliflozin	No	No	No	No	No	No	Yes	300	0	0	Nevolol,secubitir,furosemide	Yes	No	Yes	Yes	No	No	No	No	No	No	No	No	No	No	No	No	No	Both Diabetes and Hypertension	84	Yes	within goals	No			NO	NO	NO	NO	NO
Insurance	Ordinary	Type 2	20	240	No	Hypertension		Diabetes	Insulin Mixtard	No	Yes	No	No	No	No	No	240	0		nifedipine,hydralazine	Yes	Yes	No	No	No	No	No	No	No	No	Yes	No	No	No	No	No	No	Both Diabetes and Hypertension	17	Yes	flactuating low/high	Yes	Sometimes	At Home	NO	NO	NO	YES	YES
Insurance	Ordinary	Type 2	18	216	No	Hypertension		Diabetes	Glimipride 2mg	No	No	No	Yes	No	No	No	216	0		nifedipine,hydralazine,pregabalin	Yes	Yes	No	No	No	No	No	No	No	No	Yes	No	Yes	No	No	No	No	Both Diabetes and Hypertension	23	No		Yes	Sometimes	After Dialysis	NO	NO	YES	YES	YES
Insurance	Ordinary	Type 2	23	276	Yes	Hypertension		Diabetes	Insulin Mixtard	No	Yes	No	No	No	No	No	276	0		Hydralazine,nifedipine	Yes	Yes	No	No	No	No	No	No	No	No	Yes	No	No	No	Yes	No	No	Diabetes	48	No		Yes	Sometimes	At Home	NO	NO	NO	YES	YES
Insurance	Ordinary	Type 2	29	348	Yes	Hypertension		Diabetes	Insulin Mixtard	No	Yes	No	No	No	No	No	348	0		Hydralazine,nifedipine	Yes	Yes	No	No	No	No	No	No	No	No	Yes	No	No	No	No	No	No	Diabetes	15	Yes	Usually high	Yes	Sometimes	At Home	NO	NO	NO	YES	YES
Insurance	Ordinary	Type 2	10	120	Yes	Hypertension		Diabetes	Glimipride 2mg	No	No	No	Yes	No	No	No	120	0	0	Hydralazine,nifedipine,pregabalin,Nat B	Yes	Yes	No	No	No	No	No	No	No	No	Yes	No	Yes	No	Yes	No	No	Both Diabetes and Hypertension	6	Yes	flactuating low/high	Yes	Occasionally	At Home	NO	NO	NO	YES	YES
Insurance	Ordinary	Type 2	15	180	Yes	Hypertension		Diabetes	Insulin Mixtard	No	Yes	No	No	No	No	No	180	0	0	nifedipine,candesartan,Pregabalin	Yes	Yes	No	No	No	Yes	No	No	No	No	No	No	Yes	No	Yes	Yes	Yes	Both Diabetes and Hypertension	6	Yes	flactuating low/high	Yes	Often	At Home	NO	NO	NO	YES	YES
Insurance	NHIF Bundles	Type 2	7	84	No	Hypertension		Hypertension	Not on medication	Yes	No	No	No	No	No	No	72	12	-12	hydralazine+ifedipine	Yes	Yes	No	No	No	No	No	No	No	No	Yes	No	No	No	Yes	No	No	Both Diabetes and Hypertension	22	Yes	within goals	No			NO	NO	NO	NO	NO
Insurance	Retiree	Type 2	18	216	Yes	Hypertension		Hypertension	Not on medication	Yes	No	No	No	No	No	No	200	16	-16	nifedipine	Yes	Yes	No	No	No	No	No	No	No	No	No	No	No	No	No	No	No	Both Diabetes and Hypertension	35	Yes	within goals	No			NO	NO	NO	NO	NO
Insurance	Ordinary	Type 2	23	276	No	Hypertension		Diabetes	Glimepride 2mg	No	No	No	Yes	No	No	No	276	0	0	Nifedipine	Yes	Yes	No	No	No	No	No	No	No	No	No	No	No	No	No	Yes	Yes	Both Diabetes and Hypertension	36	Yes	flactuating low/high	Yes	Occasionally	At Home	NO	NO	NO	YES	YES
Insurance	Ordinary	Type 2	20	240	No	Hypertension		Diabetes	Glimepride 2mg	No	No	No	Yes	No	No	No	240	0	0	amlodipine,hydralazine,carvedilol,calcitrol 0.25,nat b	Yes	Yes	Yes	No	No	No	No	No	No	No	Yes	Yes	Yes	No	No	No	No	Both Diabetes and Hypertension	12	Yes		Yes	Sometimes	At Home	NO	NO	NO	YES	YES
Insurance	Ordinary	Type 2	12	144	Yes	Hypertension		Diabetes	Not on medication	Yes	No	No	No	No	No	No	132	12	-12	nifedipine,losartan,Pregabalin,calmagnesium	Yes	Yes	No	No	No	Yes	No	No	No	No	No	Yes	Yes	Yes	No	No	No	Both Diabetes and Hypertension	48	Yes	within goals	Yes	Sometimes	At Home	NO	NO	NO	YES	YES
Insurance	Ordinary	Type 2	14	168	Yes	Hypertension		Diabetes	Not on medication	Yes	No	No	No	No	No	No	168	9	0	Hydralazine,nifedipine,Nat B,iron sucrose,Calmag	Yes	Yes	No	No	No	No	No	No	No	No	Yes	Yes	Yes	Yes	Yes	No	No	Both Diabetes and Hypertension	11	Yes	flactuating low/high	Yes	Occasionally	At Home	NO	NO	NO	YES	YES
Insurance	Ordinary	Type 2	20	240	No	Hypertension		Diabetes	Insulin Mixtard	No	Yes	No	Yes	No	No	No	240	12	0	Nifedipine,hydralazine,losartan,iron sucrose,calcitrol 0.25mg	Yes	Yes	No	No	No	Yes	No	No	No	No	Yes	Yes	No	Yes	Yes	No	No	Both Diabetes and Hypertension	12	Yes	flactuating low/high	Yes	Sometimes	At Home	NO	NO	NO	YES	YES
Insurance	Ordinary	Type 2	19	228	No	Hypertension		Diabetes	Not on medication	Yes	No	No	No	No	No	No	228	0	0	metoprolol,nifedipine,hydralazine,calcium+mag,iron sucrose	Yes	Yes	Yes	No	No	No	No	No	No	No	Yes	Yes	No	Yes	Yes	No	No	Both Diabetes and Hypertension	28	Yes	within goals	Yes	Occasionally	At Home	NO	NO	NO	YES	YES
Insurance	Retiree	Type 2	32	384	Yes	Hypertension		Diabetes	Insulin mixtard	No	Yes	No	No	No	No	No	384	0	0	nifedipine,Hydralazine	Yes	Yes	No	No	No	No	No	No	No	No	Yes	No	No	No	No	No	No	Both Diabetes and Hypertension	8	Yes	Usually high	Yes	Often	At Home	NO	NO	NO	YES	YES
Insurance	Ordinary	Type 2	21	252	No	Hypertension		Diabetes	Insulin Mixtard	No	Yes	No	No	No	No	No	252	0	0	nifedipine,Hydralazine,calcimag	Yes	Yes	No	No	No	No	No	No	No	No	Yes	Yes	No	No	Yes	No	No	Both Diabetes and Hypertension	12	Yes	flactuating low/high	Yes	Often	At Home	NO	NO	NO	YES	YES
Insurance	Ordinary	Type 2	13	156	Yes	Hypertension,seropositive		Diabetes	Not on medication	Yes	No	No	No	No	No	No	150	6	-6	ABC+3TC+Dolutregavir,vitamin D,Nifedipine	Yes	Yes	No	No	No	No	No	No	No	No	No	Yes	No	No	Yes	No	No	Both Diabetes and Hypertension	24	Yes	within goals	Yes	Sometimes	At Home	NO	NO	NO	YES	NO
Insurance	Ordinary	Type 2	12	144	Yes	Hypertension		Diabetes	Insulin Mixtard	No	Yes	No	No	No	No	No	144	0	0	Nifedipine,Losartan,vitamin,vitamin D+Calcium	Yes	Yes	No	No	No	Yes	No	No	No	No	No	Yes	No	No	Yes	No	No	Both Diabetes and Hypertension	7	Yes	flactuating low/high	Yes	Sometimes	At Home	NO	NO	NO	YES	YES
Insurance	NHIF Bundles	Type 2	22	264	Yes	Hypertension		Diabetes	sitagliptine+Pioglitazone	No	No	No	No	Yes	Yes	No	264	0	0	Clopidogrel,Nifedipine,Ferrous,iron sucrose,Calcium +Magnesium +Vitamin D	Yes	Yes	No	No	No	No	No	No	No	No	No	Yes	No	Yes	No	No	No	Both Diabetes and Hypertension	5	Yes	within goals	No			NO	NO	NO	NO	YES
Insurance	Retiree	Type 2	3	36	Yes	Hypertension		Diabetes	Not on medication	Yes	No	No	No	No	No	No	34	2	-2	hydralazine,nifedipine,NAT B,vit D+ Calcium	Yes	Yes	No	No	No	No	No	No	No	No	Yes	Yes	Yes	No	Yes	No	No	Both Diabetes and Hypertension	8	Yes	within goals	Yes	Occasionally		NO	YES	NO	YES
Insurance	Ordinary	Type 2	18	216	Yes	Hypertension		Hypertension	Not on medication	Yes	No	No	No	No	No	No	204	12	-12	Atorvastatin,iron,nifedipine sucrose,ferrotone	Yes	Yes	No	No	No	No	No	No	No	No	No	No	No	Yes	Yes	No	No	Both Diabetes and Hypertension	17	Yes	within goals	Yes	Sometimes	At Home	NO	NO	NO	YES
Insurance	Ordinary	Type 2	28	336	No	Hypertension		Diabetes	Not on medication	Yes	No	No	No	No	No	No	312	24	-24	clonidine,Nifedipine,	Yes	Yes	No	No	No	No	No	No	Yes	No	No	Yes	No	No	Yes	No	No	Both Diabetes and Hypertension	57	No		No			NO	NO	NO	NO
Insurance	Retiree	Type 2	13	156	Yes	Hypertension		Hypertension	Glimipride	No	No	No	Yes	No	No	No	156	0	0	Metoprolol,nifedipine,finestaride,tamsulocin,candesartan,iron sucrose	Yes	Yes	Yes	No	No	Yes	No	No	No	Yes	No	No	No	Yes	Yes	No	No	Both Diabetes and Hypertension	24	Yes	within goals	Yes	Occasionally	At Home	NO	NO	NO	YES	NO
Insurance	Retiree	Type 2	22	264	Yes	Hypertension		Diabetes	Glimipiride 1mg	No	No	No	Yes	No	No	No	264	0	0	calcium+vit D,ferrotone,Nifedipine,Hydralazine	Yes	Yes	No	No	No	No	No	No	No	No	Yes	Yes	No	Yes	No	No	No	Both Diabetes and Hypertension	5	Yes	within goals	Yes	Occasionally	At Home	NO	NO	NO	YES	YES
Insurance	Retiree	Type 2	15	180	Yes	Hypertension		Diabetes	Glimepride 2mg	No	No	No	Yes	No	No	No	180	0	0	nifedipine,hydralazine,vitamin D,Calcium	Yes	Yes	No	No	No	No	No	No	No	No	Yes	Yes	No	No	No	No	No	Both Diabetes and Hypertension	72	Yes	within goals	Yes	Occasionally	At Home	NO	NO	NO	YES	NO
Insurance	Ordinary	Type 2	30	360	Yes	Hypertension		Diabetes	Insulin Mixtard	No	Yes	No	No	No	No	No	360	0	0	Nifedipine,hydralazine,vitamin D,Calcium,FEFO	Yes	Yes	No	No	No	No	No	No	No	No	Yes	Yes	No	Yes	Yes	No	No	Both Diabetes and Hypertension	7	Yes	flactuating low/high	Yes	Sometimes	At Home	NO	NO	NO	YES	YES
Insurance	Retiree	Type 2	18	216	Yes	Hypertension		Diabetes	Insulin Mixtard	No	Yes	No	No	No	No	No	216	0	0	clopidogre,calcium+vit D,Nat B,FERROTONE,Nifedipine	Yes	Yes	No	No	No	No	No	No	No	No	No	Yes	Yes	Yes	No	No	No	Both Diabetes and Hypertension	60	Yes	flactuating low/high	Yes	Occasionally	At Home	NO	NO	NO	YES	NO
Insurance	Ordinary	Type 2	20	240	No	Hypertension		Diabetes	Gliclazide	No	No	No	Yes	No	No	No	240	0	0	vitamin D,atenolol,nifedipine,ironsucrose	Yes	Yes	Yes	No	No	No	No	No	No	No	No	Yes	No	Yes	Yes	No	No	Both Diabetes and Hypertension	40	No		No			NO	NO	NO	NO	YES
Insurance	Ordinary	Type 2	4	48	Yes	Hypertension		Hypertension	Glimipride	No	No	No	Yes	No	No	No	48	0	0	bisoprol,calcium,vitam D	Yes	No	Yes	No	No	No	No	No	No	No	No	Yes	No	No	No	No	No	Both Diabetes and Hypertension	23	Yes	flactuating low/high	Yes	Sometimes	At Home	NO	NO	NO	YES	YES
Insurance	Ordinary	Type 1	17	204	Yes	Hypertension		Diabetes	insulin insultard +Lente	No	Yes	No	No	No	No	No	204	0		Atenol,nifedipine	Yes	Yes	Yes	No	No	No	No	No	No	No	No	No	No	No	Yes	No	No	Diabetes	18		flactuating low/high	Yes	Often	At Home	NO	NO	NO	YES	NO
Insurance	Retiree	Type 2	5	60	No	Hypertension		Diabetes	Glimepride 1mg	No	No	No	Yes	No	No	No	60	0	0	samlodipine,clopidrogel,vitamin D,clonidine,metoprol,levothyroxine	Yes	Yes	Yes	No	No	No	No	No	Yes	No	No	Yes	No	No	No	No	No	Both Diabetes and Hypertension	40	Yes	within goals	No			NO	NO	NO	NO	NO
Insurance	Ordinary	Type 2	15	180	Yes	Hypertension		Diabetes	insulin mixtard	No	Yes	No	No	No	No	No	180	0	0	furosemide,calcium,vitamin D,Atorvastatin,,nifedipine	Yes	Yes	No	Yes	No	No	No	No	No	No	No	Yes	No	No	No	No	No	Both Diabetes and Hypertension	36	Yes	within goals	Yes	Often	At Home	NO	NO	NO	YES	YES
Insurance	Ordinary	Type 2	26	312	Yes	Hypertension		Diabetes	Not on medication	Yes	No	No	No	No	No	No	306	6		Nifedipine,clonidine,esoprazole,hydralazin,losartan,clopidogrel,metoprol,doxazocin,	Yes	Yes	Yes	No	No	Yes	No	No	Yes	Yes	Yes	No	No	No	No	No	No	Both Diabetes and Hypertension	6	Yes	within goals	No			NO	NO	NO	NO	YES
Insurance	Ordinary	Type 2	18	216	Yes	Hypertension		Diabetes	Insulin mixtard	No	Yes	No	No	No	No	No	216	0		Atorvastatin,,ferrotone,nifedipine,hydralazine,calcium+Vit D,Nat D	Yes	Yes	No	No	No	No	No	No	No	No	Yes	Yes	Yes	Yes	No	No	No	Both Diabetes and Hypertension	7	Yes	flactuating low/high	Yes	Sometimes	At Home	NO	NO	NO	YES	YES
Insurance	Retiree	Type 2	13	156	Yes	Hypertension		Diabetes	Not on medication	Yes	No	No	No	No	No	No	151	5	-5	Ferrotone,iron sucrose,Hydralazine,Nifedipine	Yes	Yes	No	No	No	No	No	No	No	No	Yes	No	No	Yes	No	No	No	Both Diabetes and Hypertension	8	Yes	within goals	Yes	Sometimes	At Home	NO	NO	NO	YES	YES
Insurance	Ordinary	Type 2	23	276	No	Hypertension		Diabetes	Glimipiride	No	No	No	Yes	No	No	No	276	0	0	furosemide,clopidogrel,Hydralazine,nifedipine	Yes	Yes	No	Yes	No	No	No	No	No	No	Yes	No	No	No	Yes	No	No	Both Diabetes and Hypertension	36	Yes	flactuating low/high	No			NO	NO	NO	NO	NO
Insurance	Retiree	Type 2	15	180	Yes	Hypertension		Diabetes	Glimipride 1mg,Sitagliptine	No	No	No	Yes	Yes	No	No	180	0	0	nifedipine,clopidrogel,furosemide	Yes	Yes	No	Yes	No	No	No	No	No	No	Yes	No	No	No	Yes	No	No	Both Diabetes and Hypertension	60	Yes	flactuating low/high	No			NO	NO	NO	NO	YES
Insurance	Ordinary	Type 2	18	216	Yes	Hypertension		Diabetes	Gliclazide	No	No	No	Yes	No	No	No	216	0	0	Nifedipine,Febuxostat,clonidine,Doxazocin,Bisoprolol,Calcium+Vit D.	Yes	Yes	Yes	No	No	No	No	No	Yes	Yes	No	Yes	No	No	No	No	No	Both Diabetes and Hypertension	30	No		No			NO	NO	NO	NO	YES
Insurance	Ordinary	Type 2	15	180	No	Hypertension		Diabetes	glimipride	No	No	No	Yes	No	No	No	180	0	0	nifedipine,clonidine,calcium+vit D,FERROTONE	Yes	Yes	No	No	No	No	No	No	Yes	Yes	No	Yes	No	Yes	No	No	No	Both Diabetes and Hypertension	7	Yes	flactuating low/high	No			NO	NO	NO	NO	YES
Insurance	Retiree	Type 2	35	420	No	Hypertension+BPH		Diabetes	glimipride 1mg	No	No	No	Yes	No	No	No	420	0	0	Nifedipine,clonidine,Doxazocin,Tamsulocin,clopidogrel,ferrotone,iron sucrose	Yes	Yes	No	No	No	No	No	No	Yes	Yes	No	No	No	Yes	Yes	No	No	Both Diabetes and Hypertension	25	Yes	within goals	No			NO	NO	NO	NO	NO
Insurance	Retiree	Type 2	28	336	No	Hypertension		Diabetes	Not on medication	Yes	No	No	No	No	No	No	335	1	-1	Nifedipine,clonidine,furosemide,bisoprol,Asprin,atorvastatin,Febuxostat,vitamin D	Yes	Yes	Yes	Yes	No	No	No	No	Yes	No	No	Yes	No	No	Yes	No	No	Both Diabetes and Hypertension	20	Yes	usually low	Yes			NO	NO	NO	YES	YES
Insurance	Ordinary	Type 2	9	108	Yes	Hypertension		Diabetes	sitagliptine,Glimipride	No	No	No	Yes	Yes	No	No	108	0	0	Clopidogrel,clonidine,Telmisartan,ferros sulphate,Nat B.	Yes	No	No	No	No	Yes	No	No	Yes	No	No	No	Yes	Yes	Yes	No	No	Both Diabetes and Hypertension	30	Yes	within goals		Sometimes		NO	NO	NO	YES	YES
Insurance	Ordinary	Type 1	34	408	Yes	Hypertension		Diabetes	Insulin Mixtard	No	Yes	No	No	No	No	No	408	0	0	Nifedipine,clonidine,vitamin D,clopidogrel,ferrotone,irin sucrose	Yes	Yes	No	No	No	No	No	No	Yes	No	No	Yes	No	Yes	No	No	No	Both Diabetes and Hypertension	53	Yes	within goals	No			NO	NO	NO	NO	NO
Insurance	Ordinary	Type 2	2	24	No	Hypertension		Hypertension	Not on medication	Yes	No	No	No	No	No	No	19	5	-5	vitamin D,nifedipine,fefo,calcium+vit D	Yes	Yes	No	No	No	No	No	No	No	No	No	Yes	No	Yes	No	No	No	Both Diabetes and Hypertension	60	Yes	within goals	No			NO	NO	NO	NO	NO
Insurance	Ordinary	Type 2	17	204	No	hypertension		Diabetes	Not on medication	Yes	No	No	No	No	No	No	180	24	-24	Nifedipine,calcium,atorvastatin	Yes	Yes	No	No	No	No	No	No	No	No	No	Yes	No	No	Yes	No	No	Both Diabetes and Hypertension	41	Yes	within goals	No			NO	NO	NO	NO	NO
Insurance	Ordinary	Type 2	23	276	No	Hypertension		Diabetes	Insulin Mixtard	No	Yes	No	No	No	No	No	276	0	0	nifedipine,Hydralazine,calcimag	Yes	Yes	No	No	No	No	No	No	No	No	Yes	Yes	No	No	No	No	No	Both Diabetes and Hypertension	72	Yes	within goals	No			NO	NO	NO	NO	YES
Insurance	Ordinary	Type 2	34	408	No	Hypertension		Diabetes	Not on medication	Yes	No	No	No	No	No	No	400	8	-8	losartan,bisoprolol,nifedipine,clopidogrel,clonidine,vitamin D +Calcium,Iron sucrose	Yes	Yes	Yes	No	No	Yes	No	No	Yes	No	No	Yes	No	Yes	Yes	No	No	Both Diabetes and Hypertension	40	Yes	within goals	No			NO	NO	NO	NO	NO
Insurance	Retiree	Type 2	10	120	No	Hypertension		Diabetes	Glimipride	No	No	No	Yes	No	No	No	120	0	0	nifedipine,atorvastatin,clonidine,Clopidogrel,Febuxostat	Yes	Yes	No	No	No	No	No	No	Yes	No	No	No	No	No	Yes	No	No	Both Diabetes and Hypertension	19	Yes	flactuating low/high	No			NO	NO	NO	NO	YES
Insurance	Retiree	Type 2	28	336	Yes	Hypertension		Diabetes	insulin mixtard	No	Yes	No	No	No	No	No	336	0		nifedipine,clonidine,furosemide,furosemide,Nat B,Candesartan	Yes	Yes	No	Yes	No	Yes	No	No	Yes	No	No	No	Yes	No	No	No	No	Both Diabetes and Hypertension	11	Yes	flactuating low/high	No			NO	NO	NO	NO	YES
Insurance	Retiree	Type 2	1	12	No	Hypertension		Hypertension	Glimepride 1mg	No	No	No	Yes	No	No	No	12	0	0	Nifedipine,Hydralazine,vitamin D,Calcium	Yes	Yes	No	No	No	No	No	No	No	No	Yes	Yes	No	No	No	No	No	Hypetension	52	Yes	within goals	No			NO	NO	NO	NO	NO
Insurance	Ordinary	Type 2	23	276	Yes	Hypertension		Diabetes	Vildagliptine	No	No	No	No	Yes	No	No	276	0	0	Pregabalin,atorvastatin,ferrotone,furosemide,Amlodipine,PANTOPRAZOLE,VITAMIN D	Yes	Yes	No	Yes	No	No	No	No	No	No	No	Yes	Yes	Yes	Yes	No	No	Both Diabetes and Hypertension	27	Yes	flactuating low/high	No			NO	NO	NO	NO	YES
Insurance	Ordinary	Type 2	25	300	No	Hypertension		Diabetes	dapagliflozin	No	No	No	No	No	No	Yes	300	0	0	Candesartan,Bisoprol,amiodarone,Asprin,Hydralazine,ISDN,Calcium Carbonate,Esomeprazole,vitamin D	Yes	No	Yes	No	No	Yes	No	Yes	No	No	No	Yes	No	No	Yes	No	No	Both Diabetes and Hypertension	36	Yes	within goals	No			NO	NO	NO	NO	NO
Insurance	Ordinary	Type 2	10	120	Yes	Hypertensio		Diabetes	Glimepride 1mg	No	No	No	Yes	No	No	No	120	0	0	Amlodipine,vitaminD,Calcium,Pregabalin,pantoprazole,FEFO,Losartan,furosemeide	Yes	Yes	No	Yes	No	Yes	No	No	No	No	No	Yes	Yes	Yes	No	No	No	Both Diabetes and Hypertension	45	Yes	within goals	No			NO	NO	NO	NO	YES
Insurance	Ordinary	Type 2	22	264	Yes	Hypertension		Diabetes	Vildagliptine	No	No	No	No	Yes	No	No	264	0	0	Hydralazine,amlodipine,calcium,vitamin D,FEFO,Clopidrogel	Yes	No	No	No	No	No	No	No	No	No	Yes	Yes	No	Yes	No	No	No	Both Diabetes and Hypertension	58	Yes	within goals	Yes	Sometimes		NO	NO	NO	YES	YES
Insurance	Ordinary	Type 2	28	336	Yes	Hypertension		Diabetes	Gliclazide 80mg	No	No	No	Yes	No	No	No	336	0	0	Nifedipine,Hydralazine,clopidogrel,vitamin D+Calcium,fefo,esomeprazole	Yes	Yes	No	No	No	No	No	No	No	No	Yes	Yes	No	Yes	Yes	No	No	Both Diabetes and Hypertension	24	Yes	within goals	Yes	Sometimes		NO	NO	NO	YES	YES
Insurance	Ordinary	Type 2	24	288	No	Hypertension		Diabetes	Glimepride	No	No	No	Yes	No	No	No	288	0	0	calcium+vit D,fefo,furosemide,clopidogrel,hydralazine	Yes	No	No	Yes	No	No	No	No	No	No	Yes	Yes	No	Yes	Yes	No	No	Both Diabetes and Hypertension	9	Yes	within goals	Yes	Sometimes		NO	NO	YES	NO	NO
Insurance	Ordinary	Type 2	12	144	No	Hypertension		Diabetes	Glimepride	No	No	No	Yes	No	No	No	144	0		Nifedipine,Hydralazine,Telmisartan,calcium carbonate,Ferrotone,Vitamin D	Yes	Yes	No	No	No	Yes	No	No	No	No	Yes	No	No	Yes	No	No	No	Both Diabetes and Hypertension	26	Yes	flactuating low/high	No			NO	NO	NO	NO	YES
Insurance	Ordinary	Type 2	15	180	No	Hypertension		Diabetes	Not on medication	Yes	No	No	No	No	No	No	168	12	-12	Ferrotone,vitamin D,Calcium Carbonate,Bisoprol,Nifedipine	Yes	Yes	Yes	No	No	No	No	No	No	No	No	Yes	No	Yes	No	No	No	Diabetes	33	Yes	within goals	No			NO	NO	NO	NO	YES
Insurance	Timiza	Type 1	12	144	Yes	Hypertension		Diabetes	Insulin Mixtard	No	Yes	No	No	No	No	No	144	0	0	FEFO,Nifedipine,Bisoprolol,Vitamins D+calcium,Clonidine 0.1mg	Yes	Yes	Yes	No	No	No	No	No	Yes	No	No	Yes	No	Yes	Yes	No	No	Diabetes	11	Yes	flactuating low/high	No			NO	NO	NO	NO	YES
Insurance	Ordinary	Type 2	15	180	No	Hypertension		Diabetes	Glimepride 1mg	No	No	No	Yes	No	No	No	180	0	0	Nifedipine,Hydralazine,clopidogrel,vitamin D+Calcium,fefo,Amlodipine,Pregabalin,NatB	Yes	Yes	No	No	No	No	No	No	No	No	Yes	Yes	Yes	Yes	No	No	No	Diabetes	9	Yes	flactuating low/high	Yes			NO	NO	NO	YES	YES
Insurance	Ordinary	Type 2	28	336	Yes	Hypertension		Diabetes	Insulin Mixtard	No	Yes	No	No	No	No	No	336	0	0	Nifedipine,Calcium+vit D,FEFO,clopidogrel	Yes	Yes	No	No	No	No	No	No	No	No	No	Yes	No	Yes	Yes	No	No	Both Diabetes and Hypertension	29	Yes	flactuating low/high	Yes			NO	YES	NO	YES	YES
Insurance	Ordinary	Type 2	14	168	No	Hypertension		Hypertension	Not on medication	Yes	No	No	No	No	No	No	166	2	-2	Hydralazine,Nifedipine,Vitamin D and calcium Carbonate	Yes	Yes	No	No	No	No	No	No	No	No	No	Yes	No	No	Yes	No	No	Both Diabetes and Hypertension	15	Yes	flactuating low/high	No			NO	NO	NO	NO	YES
Insurance	Ordinary	Type 2	21	252	No	hypertension		Diabetes	pioglitazone,Glimepride,vildagliptine	No	No	No	Yes	Yes	Yes	No	252	0	0	Atorvastatin,fefo,calcium carbonate,Atorvastatin,vitamin D,Amlodipine	Yes	Yes	No	No	No	No	No	No	No	No	No	Yes	No	Yes	No	No	No	Both Diabetes and Hypertension	37	Yes	flactuating low/high	Yes	Ocassionally		NO	NO	NO	NO	YES
Insurance	Ordinary	Type 2	27	324	No	Hypertension		Diabetes	Glimepride 1mg	No	No	No	Yes	No	No	No	324	0	0	Nifedipine,Furosemide,Calcium cabonate,Clodine,Atorvastatin,Febuxostat,Esomeprazole	Yes	Yes	No	Yes	No	No	No	No	Yes	No	No	Yes	No	No	No	No	No	Both Diabetes and Hypertension	24	Yes	flactuating low/high	Yes	Sometimes		NO	NO	NO	YES	YES
Insurance	Ordinary	Type 2	28	336	Yes	Hypertension		Diabetes	Glimipride 1mg	No	No	No	Yes	No	No	No	336	0		Hydralazine,Nifedipine,pregabalin,Calcium carbonate,clopidrogel	Yes	Yes	No	No	No	No	No	No	No	No	Yes	Yes	Yes	No	Yes	No	No	Both Diabetes and Hypertension	20	Yes	within goals	No			NO	NO	NO	NO	YES
Insurance	Ordinary	Type 2	29	348	No	Hypertension		Diabetes	Glimepride 1mg	No	No	No	Yes	No	No	No	348	0	0	Bisoprol,Hydralazine,clopidrogel,calciumcarbonate,Ferrotone,vitamin D	Yes	No	Yes	No	No	No	No	No	No	No	Yes	Yes	No	Yes	No	No	No	Both Diabetes and Hypertension	54	Yes	flactuating low/high	Yes	Sometimes		NO	NO	NO	YES	YES
Insurance	Retiree	Type 2	14	168	No	Hypertension		Diabetes	Insulin mixtard	No	Yes	No	No	No	No	No	168	0	0	Amlodipine,Calcium +Vitamin D	Yes	Yes	No	No	No	No	No	No	No	No	No	Yes	No	No	Yes	Yes	Yes	Both Diabetes and Hypertension	37	Yes	flactuating low/high	Yes	Often		NO	NO	NO	YES	YES
Insurance	Ordinary	Type 2	14	168	Yes	Hypertension		Diabetes	Glimepride 2mg	No	No	No	Yes	No	No	No	168	0	0	Amlodipine,Hydralazine,Ferrotone	Yes	Yes	No	No	No	No	No	No	No	No	Yes	No	No	Yes	No	No	No	Both Diabetes and Hypertension	43	Yes	flactuating low/high	Yes	Sometimes		NO	NO	NO	YES	NO
Insurance	Ordinary	Type 2	14	168	Yes	Hypertension		Both Diabetes and Hypertension	Gliclazide 80mg	No	No	No	Yes	No	No	No	168	0	0	Nifedipine,carvedilol,clopidogrel,FEFO,Vitamin D,Calcium Carbonate	Yes	Yes	Yes	No	No	No	No	No	No	No	No	Yes	No	Yes	Yes	No	No	Both Diabetes and Hypertension	53	No		No			NO	NO	NO	NO	YES
Insurance	Ordinary	Type 2	17	204	Yes	Hypertension		Diabetes	Gliclazide 80mg	No	No	No	Yes	No	No	No	204	0	0	Vitamin D,Calcium,Hydralazine,Nifedipine,pregabalin	Yes	Yes	No	No	No	No	No	No	No	No	Yes	Yes	Yes	No	Yes	No	No	Both Diabetes and Hypertension	10	Yes	flactuating low/high	No			NO	NO	NO	NO	YES
Insurance	Retiree	Type 2	16	192	Yes	Hypertension		Hypertension	Gliclazide 80mg	No	No	No	Yes	No	No	No	192	0	0	hydralazine,nifedipine,furosemide,calcium carbonate,vitamin D	Yes	Yes	No	Yes	No	No	No	No	No	No	Yes	Yes	No	No	No	No	No	Both Diabetes and Hypertension	50	Yes	flactuating low/high	No			NO	NO	NO	NO	NO
Insurance	Retiree	Type 2	17	204	Yes	Hypertension		Diabetes	Glicalzide 160	No	No	No	Yes	No	No	No	204	0	0	Nifedipine,Calcium carbonate,Nat B,FEFO	Yes	Yes	No	No	No	No	No	No	No	No		Yes	No	Yes	Yes	No	No	Both Diabetes and Hypertension	12	Yes	flactuating low/high	Yes	Ocassionally		NO	NO	NO	YES	NO
Insurance	Ordinary	Type 2	25	300	No	Hypertension		Both Diabetes and Hypertension	Gliclazide 80mg	No	No	No	Yes	No	No	No	300	0	0	NAT B,Calcium,vitamin D,Carboante,pregabalin,Glucosamine +Chrondritin,furosemide	Yes	No	No	Yes	No	No	No	No	No	No	No	Yes	Yes	No	No	No	No	Both Diabetes and Hypertension	38	Yes	within goals	Yes	Ocassionally		NO	NO	NO	YES	YES
Insurance	Ordinary	Type 2	20	240	Yes	Hypertension		Diabetes	Gliclazide 80mg	No	No	No	Yes	No	No	No	300	0	60	Clopidogrel,Atorvastatin,nifedipine	Yes	Yes	No	No	No	No	No	No	No	No	No	No	No	No	Yes	No	No	Both Diabetes and Hypertension	7	Yes	flactuating low/high	Yes	Ocassionally		NO	NO	NO	YES	YES
Insurance	Ordinary	Type 1	15	180	No	Hypertension		Diabetes	Insulin Mixtard	No	Yes	No	No	No	No	No	180	0	0	Bisoprol,nifedipine,Caco3,Candesartan,Pantoprazole,calcitrol,FEFO,Atorvastatin	Yes	Yes	Yes	No	No	Yes	No	No	No	No	No	Yes	No	Yes	Yes	No	No	Both Diabetes and Hypertension	49	Yes	flactuating low/high	Yes	Sometimes		NO	NO	NO	YES	NO
Insurance	Ordinary	Type 2	5	60	No	Hypertension		Both Diabetes and Hypertension	Gliclazide 80mg	No	No	No	Yes	No	No	No	60	0	0	Calcium carbonate,Losartan,Furosemide,FEFO	Yes	No	No	Yes	No	Yes	No	No	No	No	No	Yes	No	Yes	Yes	No	No	Both Diabetes and Hypertension	4	Yes	within goals	Yes	Sometimes		NO	NO	YES	YES	NO
Insurance	Ordinary	Type 2	24	288	No	Hypertension		Diabetes	Insulin Mixtard	No	Yes	No	No	No	No	No	288	0	0	calcium carbonate,FEFO,Hydralazine,Vitamin D	Yes	No	No	No	No	No	No	No	No	No	Yes	Yes	No	Yes	Yes	No	No	Both Diabetes and Hypertension	67	Yes	within goals	No			NO	NO	NO	NO	YES
Insurance	Ordinary	Type 2	23	276	No	Hypertension		Diabetes	Gliclazide 80mg,sitagliptine	No	No	No	Yes	Yes	No	No	276	0	0	Hydralazine,Nifedipine,carvedilol,Calcium+vit D	Yes	Yes	Yes	No	No	No	No	No	No	No	Yes	Yes	No	No	No	No	No	Diabetes	10	Yes	flactuating low/high	Yes	Ocassionally		NO	NO	NO	YES	YES
Insurance	Ordinary	Type 2	13	156	Yes	opthamology		Diabetes	Gliclazide 160	No	No	No	Yes	No	No	No	156	0	0	Calcium carbonate,vitamin D3,FEFO,Pantoprazole	No	No	No	No	No	No	No	No	No	No	No	Yes	No	Yes	No	No	No	Diabetes	53	Yes	flactuating low/high	Yes	Ocassionally		NO	NO	NO	YES	YES
Insurance	Retiree	Type 2	21	252	No	Hypertension		Diabetes	Glicalzide 80	No	No	No	Yes	No	No	No	252	0	0	Anti TB,Nifedipine,bisoprol,furosemide	Yes	Yes	Yes	Yes	No	No	No	No	No	No	No	No	No	No	No	Yes	Yes	Both Diabetes and Hypertension	6	Yes	within goals	Yes	Often		NO	NO	NO	YES	NO
Insurance	Ordinary	Type 2	23	276	Yes	Hypertension		Diabetes	Gliclazide 160	No	No	No	Yes	No	No	No	276	0	0	Telmisartan,,Clopidrogel,Atorvastatin,FEFO,Calcium +vitamin D	Yes	No	No	No	No	Yes	No	No	No	No	No	Yes	No	Yes	No	No	No	Both Diabetes and Hypertension	6	Yes	flactuating low/high	No			NO	NO	NO	NO	YES
Insurance	Retiree	Type 2	19	228	No	Hypertension		Diabetes	insulin mixtard	No	Yes	No	No	No	No	No	228	0	0	Hydralazine,nifedipine,calicium+vitamin D	Yes	Yes	No	No	No	No	No	No	No	No	Yes	Yes	No	No	Yes	No	No	Both Diabetes and Hypertension	91	Yes	flactuating low/high	Yes	Often		NO	NO	NO	YES	YES
Insurance	Ordinary	Type 2	5	60	No	Hypertension		Hypertension	Sitagliptine,Gliclazide	No	No	No	Yes	Yes	No	No	60	0	0	Carvedilol,Nifedipine,Furosemide,calcium,itamin D	Yes	Yes	Yes	Yes	No	No	No	No	No	No	No	Yes	No	No	Yes	No	No	Both Diabetes and Hypertension	6	Yes	flactuating low/high	Yes	Sometimes		NO	NO	NO	YES	YES
Insurance	Ordinary	Type 2	11	132	Yes	Hypertension		Diabetes	Insulin mixtard	No	Yes	No	No	No	No	No	132	0	0	Nifedipine,vitamin D,Pregabalin,Nat B,Calcium ,NAT B,FEFO	Yes	Yes	No	No	No	No	No	No	No	No	No	Yes	Yes	Yes	No	No	No	Both Diabetes and Hypertension	11	Yes	flactuating low/high	Yes	Ocassionally		NO	NO	NO	YES	YES
Insurance	Ordinary	Type 2	23	276	Yes	Hypertension		Diabetes	Gliclazide 80mg	No	No	No	Yes	No	No	No	276	0	0	FEFO,Vitamin D,calcium,Pantoprazole,Nifedipine,Hydralazine	Yes	Yes	No	No	No	No	No	No	No	No	Yes	Yes	No	Yes	No	No	No	Both Diabetes and Hypertension	43	Yes	within goals	Yes	Sometimes		NO	NO	NO	YES	YES
Insurance	Ordinary	Type 2	20	240	No	No other comorbidities		Diabetes	Not on medication	Yes	No	No	No	No	No	No	240	0	0	calcium,vitamin D,fefo,pregabalin	No	No	No	No	No	No	No	No	No	No	No	Yes	No	Yes	Yes	No	No	Diabetes	36	Yes	within goals	Yes	Sometimes		NO	NO	NO	YES	YES
Insurance	Ordinary	Type 2	8	96	No	Hypertension		Diabetes	Not on medication	Yes	No	No	No	No	No	No	72	24	-24	Vitamin D,CLCIUM,Nifedipine,FEFO	Yes	Yes	No	No	No	No	No	No	No	No	No	Yes	No	Yes	No	No	No	Both Diabetes and Hypertension	48	Yes	within goals	No			NO	NO	NO	NO	YES
Insurance	Ordinary	Type 2	15	180	No	Hypertension		Diabetes	Gliclazide 80mg	No	No	No	Yes	No	No	No	180	0	0	Nifedipine,Hydralazine,Telmisartan,calcium carbonate,Ferrotone,Vitamin D	Yes	Yes	No	No	No	Yes	No	No	No	No	Yes	Yes	No	No	Yes	No	No	Both Diabetes and Hypertension	26	Yes	flactuating low/high	No			NO	NO	NO	NO	YES
Insurance	Ordinary	Type 2	26	312	No	Hypertension		Diabetes	Not on medication	Yes	No	No	No	No	No	No	300	12	-12	Hydralazine,Nifedipine,calcium+vitamid D3	Yes	Yes	No	No	No	No	No	No	No	No	No	Yes	No	No	Yes	No	No	Both Diabetes and Hypertension	40	Yes	flactuating low/high	Yes	Ocassionally		NO	NO	NO	YES	YES
Insurance	Ordinary	Type 2	19	228	No	Hypertension		Diabetes	Insulin Mixtard	No	Yes	No	No	No	No	No	228	0	0	Hydralazine,Nifedipine,Vitamin D and calcium Carbonate	Yes	Yes	No	No	No	No	No	No	No	No	Yes	Yes	No	No	No	No	No	Both Diabetes and Hypertension	14	Yes	flactuating low/high	Yes	Ocassionally		NO	NO	NO	YES	YES
Insurance	Ordinary	Type 2	17	204	No	Hypertension		Diabetes	Pioglitazone 30mg	No	No	No	No	No	Yes	No	204	0	0	Hydralazine,clopidogrel,carvedilol,Vit D3,Caco3	Yes	No	Yes	No	No	No	No	No	No	No	Yes	Yes	No	No	Yes	No	No	Both Diabetes and Hypertension	24	Yes	within goals	No			NO	NO	NO	NO	YES
Insurance	Ordinary	Type 2	12	144	No	Hypertension		Diabetes	Not on medication	Yes	No	No	No	No	No	No	140	10	-4	Nifedipine,vitamin D,calcium,furosemide	Yes	Yes	No	Yes	No	No	No	No	No	No	No	Yes	No	No	Yes	No	No	Both Diabetes and Hypertension	10	No		No			NO	NO	NO	NO	NO
Insurance	Ordinary	Type 2	35	420	No	Hypertension		Diabetes	Not on medication	Yes	No	No	No	No	No	No	417	3	-3	Pregabalin,carvedilol,nifedipine	Yes	Yes	Yes	No	No	No	No	No	No	No	No	No	Yes	No	Yes	No	No	Both Diabetes and Hypertension	101	Yes	within goals	Yes	Sometimes		NO	NO	NO	YES	YES
Insurance	Ordinary	Type 2	5	60	Yes	Hypertension		Diabetes	Pioglitazone 30mg	No	No	No	No	No	Yes	No	60	0	0	carvedilol,clopidogrel,calcium,vitamin D	Yes	No	Yes	No	No	No	No	No	No	No	No	Yes	No	No	Yes	No	No	Both Diabetes and Hypertension	12	Yes	flactuating low/high	No			NO	NO	NO	NO	NO
Insurance	Ordinary	Type 2	23	276	Yes	Hypertension		Diabetes	Insulin Mixtard	No	Yes	No	No	No	No	No	276	0	0	clopidogrel,vitamin D,Caco3,nifedipine	Yes	Yes	No	No	No	No	No	No	No	No	No	Yes	No	No	Yes	No	No	Both Diabetes and Hypertension	65	Yes	flactuating low/high	Yes	Sometimes		NO	NO	NO	YES	YES
Insurance	Retiree	Type 2	14	168	No	Hypertension		Diabetes	Glipizide 2.5mg	No	No	No	Yes	No	No	No	168	0	0	Hydralazine,clopidogrel,carvedilol,Vit D3,Caco3,nifedipine	Yes	Yes	Yes	No	No	No	No	No	No	No	Yes	Yes	No	No	No	No	No	Both Diabetes and Hypertension	38	Yes	within goals	No			NO	NO	NO	NO	YES
Insurance	Retiree	Type 2	28	336	No	Hypertension		Both Diabetes and Hypertension	Gliclazide 2.5mg	No	No	No	Yes	No	No	No	168	0	-168	Hydralazine,Nifedipine,Vitamin D and calcium Carbonate	Yes	Yes	No	No	No	No	No	No	No	No	Yes	Yes	No	No	No	No	No	Both Diabetes and Hypertension	11	Yes	flactuating low/high	No			NO	NO	NO	NO	NO
Insurance	Retiree	Type 2	18	216	No	Hypertension		Diabetes	glipizide 2.5mg	No	No	No	Yes	No	No	No	216	0	0	Pregabalin,clopidogrel,Atenolol,vitamin D and Calcium carbonate	Yes	No	Yes	No	No	No	No	No	No	No	No	Yes	Yes	No	Yes	No	No	Both Diabetes and Hypertension	46	Yes	within goals	No			NO	NO	NO	NO	YES
Insurance	Ordinary	Type 2	29	348	Yes	Hypertension		Diabetes	insulin mixtard	No	Yes	No	No	No	No	No	348	0	0	Calcium,vitamin D,clopidogrel,nifedipine,furosemide	Yes	Yes	No	Yes	No	No	No	No	No	No	No	Yes	No	No	Yes	No	No	Both Diabetes and Hypertension	33	Yes	flactuating low/high	Yes	Ocassionally		NO	NO	NO	YES	NO
Insurance	Ordinary	Type 2	14	168	Yes	Hypertension		Diabetes	vildagliptine 50MG	No	No	No	No	Yes	No	No	168	0	0	Hydralazine,furosemide,ISDN,Vitamin D,Calcium carbonate	Yes	No	No	Yes	No	No	No	Yes	No	No	Yes	Yes	No	No	No	No	No	Both Diabetes and Hypertension	48	Yes	within goals	No			NO	NO	NO	NO	YES
Insurance	Retiree	Type 2	20	240	No	Hypertension		Diabetes	Insulin Mixtard	No	Yes	No	No	No	No	No	240	0	0	Nifedipine,Nebivolol,calcium carbonate,vitamin D	Yes	Yes	Yes	No	No	No	No	No	No	No	No	Yes	No	No	No	No	No	Both Diabetes and Hypertension	80	Yes	flactuating low/high	Yes	Sometimes		NO	NO	NO	YES	NO
Insurance	Ordinary	Type 2	23	276	Yes	Hypertension		Diabetes	Pioglitazone 30mg	No	No	No	No	No	Yes	No	240	0	-36	Nifedipine,furosemide,Calcium cabonate, vitamin D,CLOPIDOGREL,FEFO.	Yes	Yes	No	Yes	No	No	No	No	No	No	No	Yes	No	Yes	No	Yes	Yes	Both Diabetes and Hypertension	44	Yes	within goals	No			NO	NO	NO	NO	NO
Insurance	Ordinary	Type 2	23	276	Yes	Hypertension		Diabetes	Glipizide	No	No	No	Yes	No	No	No	276	0	0	Hydralazine,pregabalin,calcium carbonate,vitamin D	Yes	No	No	No	No	No	No	No	No	No	Yes	Yes	Yes	No	Yes	No	No	Both Diabetes and Hypertension	70	Yes	flactuating low/high	Yes	Sometimes		NO	NO	NO	YES	YES
Insurance	Ordinary	Type 2	18	216	No	Hypertension		Diabetes	Insulin Mixtard	No	Yes	No	No	No	No	No	216	0	0	hydralazine,Pregabalin,calcium,bisoprol,vitamin D	Yes	No	Yes	No	No	No	No	No	No	No	Yes	Yes	Yes	No	No	No	No	Both Diabetes and Hypertension	46	Yes	flactuating low/high	Yes	Sometimes		NO	NO	NO	YES	YES
Cost sharing		Type 2	23	276	No	No other comorbidities		Diabetes	Pioglitazone 30mg	No	No	No	No	No	Yes	No	276	0	0	clopidogrel 75mg,nat b caco3,vitamin D3	No	No	No	No	No	No	No	No	No	No	No	Yes	Yes	No	Yes	No	No	Diabetes	108	Yes	within goals	No			NO	NO	NO	NO	YES
Insurance	Ordinary	Type 2	23	276	Yes	Hypertension		Diabetes	Insulin Mixtard	No	Yes	No	No	No	No	No	276	0	0	Clopidogrel,pregabalin,hydralazine,nifedipine	Yes	Yes	No	No	No	No	No	No	No	No	Yes	No	Yes	No	No	No	No	Diabetes	79	Yes	flactuating low/high	Yes	Often		NO	NO	NO	YES	YES
Insurance	Ordinary	Type 2	21	252	No	Hypertension		Diabetes	Glipizide 5mg	No	No	No	Yes	No	No	No	252	0	0	Nifedipine,viatamin D3,Caco3,ISDN	Yes	Yes	No	No	No	No	No	Yes	No	No	No	Yes	No	No	Yes	No	No	Both Diabetes and Hypertension	11	Yes	flactuating low/high	No			NO	NO	NO	NO	YES
Insurance	Ordinary	Type 2	28	336	No	hypertension		Diabetes	Insulin Mixtard	No	Yes	No	No	No	No	No	336	0	0	Amlodipine,clopidogrel,Vitamin D,Caco3	Yes	Yes	No	No	No	No	No	No	No	No	No	Yes	No	No	No	No	No	Both Diabetes and Hypertension	82	Yes	within goals	Yes	Sometimes		NO	NO	NO	YES	YES
Insurance	Ordinary	Type 2	4	48	Yes	Hypertension		Hypertension	Not on medication	Yes	No	No	No	No	No	No	42	6	-6	Clopidogrel,nifedipine,calcium,viatamin D	Yes	Yes	No	No	No	No	No	No	No	No	No	Yes	No	No	No	No	No	Both Diabetes and Hypertension	9	Yes	within goals	No			NO	NO	NO	NO	YES
Insurance	Ordinary	Type 2	14	168	Yes	Hypertension		Diabetes	Not on medication	Yes	No	No	No	No	No	No	156	12	-12	Vitamin D,Calcium	No	No	No	No	No	No	No	No	No	No	No	Yes	No	No	No	No	No	Both Diabetes and Hypertension	62	No		No			NO	NO	NO	NO	YES
Insurance	Ordinary	Type 2	17	204	Yes	Hypertension		Diabetes	Insulin Mixtard	No	Yes	No	No	No	No	No	204	0	0	Pregabalin,vitamin D3,clopidogrel,Furosemide,Nifedipine	Yes	Yes	No	Yes	No	No	No	No	No	No	No	Yes	Yes	No	Yes	No	No	Both Diabetes and Hypertension	48	Yes	flactuating low/high	No			NO	NO	NO	NO	YES
Insurance	Ordinary	Type 2	35	420	Yes	hypertension		Diabetes	Pioglitazone	No	No	No	No	No	Yes	No	420	0	0	Pregabalin,vitamin D3,clopidogrel,Furosemide,Nifedipine	Yes	Yes	No	Yes	No	No	No	No	No	No	No	Yes	Yes	No	Yes	No	No	Both Diabetes and Hypertension	54	Yes	within goals	No			NO	NO	NO	NO	YES
Insurance	Ordinary	Type 2	21	252	Yes	hypertension		Hypertension	pioglitazone	No	No	No	No	No	Yes	No	252	0		carvedilol,clopidogrel,calcium,vitamin D	Yes	No	Yes	No	No	No	No	No	No	No	No	Yes	No	No	No	No	No	Both Diabetes and Hypertension	23	Yes	within goals	Yes	Ocassionally		NO	NO	NO	YES	NO
Insurance	Ordinary	Type 2	18	216	Yes	hypertension		Diabetes	Not on medication	Yes	No	No	No	No	No	No	204	48	-12	vitamin D,calcium	No	No	No	No	No	No	No	No	No	No	No	Yes	No	No	No	No	No	Both Diabetes and Hypertension	67	Yes	within goals	No			NO	NO	NO	NO	NO
Insurance	Retiree	Type 2	37	444	Yes	hypertension		Diabetes	Glimepride	No	No	No	Yes	No	No	No	444	0	0	nifedipine,hydralazine,vitamin D,Calcium	Yes	Yes	No	No	No	No	No	No	No	No	Yes	Yes	No	No	No	No	No	Both Diabetes and Hypertension	16	Yes	flactuating low/high	Yes	Ocassionally		NO	NO	NO	YES	NO
Insurance	Retiree	Type 2	20	240	No	hypertension		Diabetes	Gliclazide 80m	No	No	No	Yes	No	No	No	240	0	0	hydralazine,nifedipine	Yes	Yes	No	No	No	No	No	No	No	No	Yes	No	No	No	Yes	No	No	Both Diabetes and Hypertension	8	Yes	flactuating low/high	Yes			NO	NO	NO	NO	YES
Insurance	Ordinary	Type 2	15	180	No	hypertension,BPH		Diabetes	Insulin mixtard	No	Yes	No	No	No	No	No	180	0	0	finestaride,Nifedipine,metolazone,furosemide,Hydralazine,Clopidogrel	Yes	Yes	No	Yes	No	No	No	No	No	No	Yes	No	No	No	No	No	No	Both Diabetes and Hypertension	7	Yes	flactuating low/high	No			NO	NO	NO	NO	YES
Insurance	Ordinary	Type 2	36	432	Yes	Hypertension		Diabetes	Not on medication	Yes	No	No	No	No	No	No	179	1		Amlodipine,amaoxyclav,ceftriaxone	Yes	Yes	No	No	No	No	No	No	No	No	No	No	No	No	Yes	Yes	Yes	Both Diabetes and Hypertension	6	No		No			NO	NO	NO	NO	NO
Insurance	Ordinary	Type 2	15	180	Yes	Hypertension		Hypertension	Insulin Mixtard	No	Yes	No	No	No	No	No	180	0	0	Pregabalin,pantoprazole,Pantoprazole,Fluoxetin,calcium,vit D	No	No	No	No	No	No	No	No	No	No	No	Yes	Yes	No	Yes	No	No	Both Diabetes and Hypertension	6	Yes	within goals	Yes	Ocassionally		NO	NO	NO	YES	YES
Cost sharing		Type 1	30	360	Yes	hypertension		Diabetes	Insulin Mixtard	No	Yes	No	No	No	No	No	360	0	0	nifedipiene,Hydralazine	Yes	Yes	No	No	No	No	No	No	No	No	Yes	No	No	No	No	No	No	Both Diabetes and Hypertension	8	Yes	flactuating low/high	Yes	Often		NO	NO	NO	YES	YES
Cost sharing		Type 2	28	336	Yes	Hypertension		Diabetes	sitagliptine	No	No	No	No	Yes	No	No	336	0	0	Nifedipine	Yes	Yes	No	No	No	No	No	No	No	No	No	No	No	No	Yes	No	No	Both Diabetes and Hypertension	69	Yes	within goals	No			NO	NO	NO	NO	NO
Insurance	Retiree	Type 2	23	276	Yes	hypertension		Diabetes	Glimepride	No	No	No	Yes	No	No	No	276	0		Nifedipine,calcium,vitamin D3,vitamin B1,b2,b6,b12+folic	Yes	Yes	No	No	No	No	No	No	No	No	No	Yes	Yes	No	Yes	No	No	Both Diabetes and Hypertension	12	No		No			NO	NO	NO	NO	YES
Insurance	Ordinary	Type 2	17	204	No	Hypertension		Both Diabetes and Hypertension	Not on medication	Yes	No	No	No	No	No	No	156	48	-48	Nifedipine,Pregabalin,	Yes	Yes	No	No	No	No	No	No	No	No	No	No	Yes	No	No	No	No	Both Diabetes and Hypertension	66	No		No			NO	NO	NO	NO	YES
Insurance	Ordinary	Type 2	23	276	No	Hypertension		Both Diabetes and Hypertension	Glicalzide 8 od	No	No	No	Yes	No	No	No	276	0		Hydralazine,Telmisartan,vitamian B1-12,folic,FEFO,Clopidrogrel	Yes	No	No	No	No	Yes	No	No	No	No	Yes	No	Yes	Yes	No	No	No	Both Diabetes and Hypertension	12	Yes	flactuating low/high	No			NO	NO	NO	NO	YES
Insurance	Retiree	Type 2	19	228	No	Hypertension		Hypertension	Glimepride 1mg	No	No	No	Yes	No	No	No	228	0	0	Hydralazine,Nifedipine	Yes	Yes	No	No	No	No	No	No	No	No	No	No	No	No	Yes	No	No	Both Diabetes and Hypertension	12	Yes	flactuating low/high	Yes	Sometimes		NO	NO	NO	YES	YES
Insurance	Ordinary	Type 2	24	288	No	Hypertension		Hypertension	sitagliptine 50mg	No	No	No	No	Yes	No	No	288	0	0	Hydralazine,nifedipine,calcium,vitamin D	Yes	Yes	No	No	No	No	No	No	No	No	Yes	Yes	No	No	No	No	No	Both Diabetes and Hypertension	6	Yes	Usually high	No			NO	NO	NO	NO	YES
Insurance	Ordinary	Type 2	12	144	Yes	Hypertension		Diabetes	Not on medication	Yes	No	No	No	No	No	No	141	3	-3	Nifedipine,hydralazine	Yes	Yes	No	No	No	No	No	No	No	No	Yes	No	No	No	No	No	No	Both Diabetes and Hypertension	9	Yes	within goals	Yes	Ocassionally		NO	NO	NO	YES	NO
Insurance	Ordinary	Type 2	20	240	Yes	Hypertension		Diabetes	Glimepride 1mg	No	No	No	Yes	No	No	No	240	0	0	Nifedipine,Hydralazine	Yes	Yes	No	No	No	No	No	No	No	No	Yes	Yes	No	No	Yes	No	No	Both Diabetes and Hypertension	6	Yes	Usually high	No			NO	NO	NO	NO	YES
Insurance	Retiree	Type 2	29	348	Yes	Hypertension		Diabetes	Not on medication	Yes	No	No	No	No	No	No	336	12	-12	Hydralazine,metolazone,vitamin B	Yes	No	No	No	No	No	No	No	No	No	Yes	No	No	No	No	No	No	Both Diabetes and Hypertension	18	Yes	within goals	No			NO	NO	NO	NO	NO
Insurance	Ordinary	Type 2	14	168	No	Hypertension		Diabetes	insulin mixtard	No	Yes	No	No	No	No	No	168	0	0	Bisoprol,Pregabalin,ferrous sulphate,Metolazone,Pregabalin,Vitamin B1,b2,b6,b12 +folic acid,Preabalin	Yes	No	Yes	No	No	No	No	No	No	No	No	No	Yes	Yes	No	No	No	Both Diabetes and Hypertension	6	Yes	within goals	Yes	Sometimes		NO	NO	NO	YES	YES
Insurance	Ordinary	Type 2	14	168	Yes	Hypertension		Diabetes	Not on medication	Yes	No	No	No	No	No	No	156	12	-12	Nifedipine,Hydralazine,furosemide,Rivaroxiban	Yes	Yes	No	Yes	No	No	No	No	No	No	Yes	No	No	No	No	No	No	Both Diabetes and Hypertension	18	Yes	within goals	No			NO	NO	NO	NO	NO
Insurance	Ordinary	Type 2	18	216	Yes	Hypertension		Diabetes	Not on medication	Yes	No	No	No	No	No	No	204	12	-12	Nifedipine,viatamin D3,Caco3	Yes	Yes	No	No	No	No	No	No	No	No	No	Yes	No	No	Yes	No	No	Both Diabetes and Hypertension	26	Yes	within goals	No			NO	NO	NO	NO	YES
Insurance	Ordinary	Type 2	25	300	Yes	Hypertension		Diabetes	Insulin mixtard	No	Yes	No	No	No	No	No	300	0		Hydralazine,nifedipine,metoprol,vitamin D,lansoprazole,ferrptone,Clopidogrel	Yes	Yes	Yes	No	No	No	No	No	No	No	Yes	Yes	No	Yes	Yes	No	No	Both Diabetes and Hypertension	32	Yes	flactuating low/high	Yes	Ocassionally		NO	NO	NO	YES	YES
Insurance	Retiree	Type 2	15	180	Yes	Hypertension		Diabetes	sitagliptine,Glimipride	No	No	No	Yes	Yes	No	No	180	0	0	Bisoprol,Amlodipine,Hydralazine,vitamin B1,2,6,B12	Yes	Yes	Yes	No	No	No	No	No	No	No	Yes	No	Yes	No	Yes	No	No	Both Diabetes and Hypertension	6	Yes	flactuating low/high	No			NO	NO	NO	NO	YES
Insurance	Ordinary	Type 2	23	276	No	Hypertension		Diabetes	sitagliptine 50mg	No	No	No	No	Yes	No	No	276	0	0	Telmisartan,hydrlazine,s-amlodipine,Torsemide,rosuvasatin	Yes	Yes	No	Yes	No	Yes	No	No	No	No	Yes	No	No	No	Yes	No	No	Both Diabetes and Hypertension	6	Yes	flactuating low/high	No			NO	NO	NO	NO	YES
Insurance	Ordinary	Type 2	22	264	No	Hypertension		Diabetes	Glimepride	No	No	No	Yes	No	No	No	264	0	0	Hydralazine,Nifedipine	Yes	Yes	No	No	No	No	No	No	No	No	Yes	Yes	No	No	Yes	No	No	Both Diabetes and Hypertension	7	Yes	within goals	Yes	Ocassionally		NO	NO	NO	YES	YES
Insurance	Ordinary	Type 2	11	132	Yes	Hypertension		Diabetes	Sitagliptine	No	No	No	No	Yes	No	No	132	0	0	Hydralazine,Nifedipine	Yes	Yes	No	No	No	No	No	No	No	No	Yes	No	No	No	Yes	No	No	Both Diabetes and Hypertension	4	Yes	flactuating low/high	Yes	Ocassionally		NO	NO	NO	YES	YES
Insurance	Ordinary	Type 2	15	180	No	Hypertension		Diabetes	Not on medication	Yes	No	No	No	No	No	No	179	1	-1	Nifedipine,Hydralazine	Yes	Yes	No	No	No	No	No	No	No	No	Yes	No	No	No	No	No	No	Both Diabetes and Hypertension	10	Yes	within goals	No			NO	NO	NO	NO	YES
Insurance	Ordinary	Type 2	31	372	Yes	Hypertension		Diabetes	Not on medication	Yes	No	No	No	No	No	No	371	1	-1	Nifedipine,Hydralazine	Yes	Yes	No	No	No	No	No	No	No	No	Yes	No	No	No	No	No	No	Both Diabetes and Hypertension	59	Yes	within goals	No			NO	NO	NO	NO	YES
Insurance	Ordinary	Type 2	17	204	Yes	Hypertension		Diabetes	Insulin mixtard	No	Yes	No	No	No	No	No	204	0		Amlodipine,ISDN,Pregabalin,s-amlodipine,metolazone,Pregabalin,Vitamin D,Calcium	Yes	Yes	No	No	No	No	No	Yes	No	No	No	Yes	Yes	No	No	No	No	Both Diabetes and Hypertension	35	Yes	flactuating low/high	Yes	Ocassionally		NO	NO	NO	YES	YES
Insurance	Ordinary	Type 2	30	360	Yes	hypetension		Diabetes	sitagliptine,Pioglitazone	No	No	No	No	Yes	Yes	No	360	0	0	Metoprol,Hydralazine,vitamin D3,S-Amlodipine	Yes	Yes	Yes	No	No	No	No	No	No	No	Yes	No	No	No	No	No	No	Both Diabetes and Hypertension	10	Yes	flactuating low/high	Yes	Ocassionally		NO	NO	NO	YES	YES
Insurance	Retiree	Type 2	23	276	Yes	Hypertension		Diabetes	Sitagliptine 100mg,Pioglitazone 60mg	No	No	No	No	Yes	Yes	No	276	0	0	Nifedipine,Pregabalin,caco3,vitamin D3	Yes	Yes	No	No	No	No	No	No	No	No	No	Yes	Yes	No	No	No	No	Both Diabetes and Hypertension	11	Yes	within goals	Yes	Ocassionally		NO	NO	NO	YES	YES
Insurance	Ordinary	Type 2	19	228	Yes	Hypertension		Hypertension	Glimepride+Metformin	No	No	Yes	Yes	No	No	No	228	0	0	Telmisartan,carvedilol,doxazocin,metolazone	Yes	No	Yes	No	No	No	No	No	No	Yes	No	Yes	No	No	No	No	No	Both Diabetes and Hypertension	24	Yes	flactuating low/high	Yes	Ocassionally		NO	NO	NO	YES	YES
Insurance	Ordinary	Type 2	8	96	Yes	Hypertension		Hypertension	Not on medication	Yes	No	No	No	No	No	No	90	6	-6	Nifedipine,Hydralazine,carvedilol,caco3,vitamin D3,Clopidogrel,Gabapentin,ISDN	Yes	Yes	Yes	No	No	No	No	No	No	No	Yes	Yes	Yes	No	No	No	No	Both Diabetes and Hypertension	15	Yes	within goals	No			NO	NO	NO	NO	YES
Insurance	Retiree	Type 2	27	324	Yes	Hypertension		Hypertension	sitagliptine 50mg	No	No	No	No	Yes	No	No	324	0	0	Nifedipine,Hydralazine,caco3,vitamin D3.	Yes	Yes	No	No	No	No	No	No	No	No	Yes	Yes	No	No	Yes	No	No	Both Diabetes and Hypertension	11	Yes	within goals	No			NO	NO	NO	NO	YES
Insurance	Ordinary	Type 2	14	168	No	Hypertension		Diabetes	insulin mixtard	No	Yes	No	No	No	No	No	168	0	0	Nifedipine,hydralazine,Nebivolol,FEFO,Pregabalin	Yes	Yes	Yes	No	No	No	No	No	No	No	Yes	No	No	No	Yes	No	No	Both Diabetes and Hypertension	7	Yes	flactuating low/high	No			NO	NO	NO	NO	YES
Insurance	Ordinary	Type 2	23	276	No	Hypertension		Diabetes	sitagliptine 50mg	No	No	No	No	Yes	No	No	276	0	0	Hydralazine,Nifedipine,Metoprol,ISDN,FEFO	Yes	Yes	Yes	No	No	No	No	Yes	No	No	No	No	No	Yes	Yes	No	No	Both Diabetes and Hypertension	18	Yes	within goals	No			NO	NO	NO	NO	YES
Insurance	Ordinary	Type 2	25	300	No	Hypertension		Hypertension	Not on medication	Yes	No	No	No	No	No	No	298	2	-2	Nifedipine,Hydralazine	Yes	Yes	No	No	No	No	No	No	No	No	Yes	No	No	No	Yes	No	No	Both Diabetes and Hypertension	6	Yes	within goals	No			NO	NO	NO	NO	YES
Insurance	Ordinary	Type 2	13	156	No	Hypertension		Diabetes	Sitagliptine	No	No	No	No	Yes	No	No	156	0	0	Amlodipine,Hydralazine,Nevibilol,prazocin,metolazone	Yes	Yes	Yes	No	No	No	No	No	No	Yes	No	No	No	No	No	No	No	Both Diabetes and Hypertension	5	No		No			NO	NO	NO	NO	YES
Insurance	Ordinary	Type 2	22	264	Yes	Hypertension,BPH		Diabetes	Metformin +Glibenclamide	No	No	Yes	Yes	No	No	No	264	0	0	Hydralazine,carvedilol,Nifedipine,Torsemide,Tamsulocin	Yes	Yes	Yes	Yes	No	No	No	No	No	Yes	Yes	No	No	No	No	No	No	Both Diabetes and Hypertension	41	Yes	flactuating low/high	Yes			NO	NO	NO	YES	YES
Insurance	Ordinary	Type 2	11	132	No	Hypertension,ath,atic		Diabetes	Sitagliptine	No	No	No	No	Yes	No	No	132	0	0	Hydralazine,nifedipine	Yes	Yes	No	No	No	No	No	No	No	No	Yes	No	No	No	No	No	No	Both Diabetes and Hypertension	17	No		No			NO	NO	NO	NO	YES
Insurance	Retiree	Type 2	18	216	No	Hypertension		Diabetes	Sitagliptine	No	No	No	No	Yes	No	No	216	0		Hydralazine,Caco3,Gabapentine,VitaminD,FEFO	Yes	No	No	No	No	No	No	No	No	No	Yes	Yes	Yes	Yes	Yes	No	No	Both Diabetes and Hypertension	17	Yes	flactuating low/high	Yes			NO	NO	NO	NO	YES
Insurance	Ordinary	Type 2	30	360	No	Hypertension		Diabetes	Not on medication	Yes	No	No	No	No	No	No	308	52	-52	nifedipine,hydralazine,vitamin D,Calcium	Yes	Yes	No	No	No	No	No	No	No	No	Yes	Yes	No	No	No	No	No	Both Diabetes and Hypertension	65	Yes	within goals	No			NO	NO	NO	NO	NO
Insurance	Ordinary	Type 2	14	168	Yes	Hypertension		Both Diabetes and Hypertension	Not on medication	Yes	No	No	No	No	No	No	144	24	-24	Nifedipine,Hydralazine,caco3,vitamin D3.	Yes	Yes	No	No	No	No	No	No	No	No	Yes	Yes	No	No	No	No	No	Both Diabetes and Hypertension	36	Yes	within goals	No			NO	NO	NO	NO	YES
Insurance	Ordinary	Type 2	33	396	Yes	Hypertension		Diabetes	Not on medication	Yes	No	No	No	No	No	No	392	4	-4	FEFO,Torsemide,Nifedipine	Yes	Yes	No	Yes	No	No	No	No	No	No	No	No	No	Yes	No	No	No	Both Diabetes and Hypertension	6	Yes	within goals	No			NO	NO	NO	NO	YES
Insurance	Ordinary	Type 2	18	216	No	Hypertension		Diabetes	Not on medication	Yes	No	No	No	No	No	No	204	22	-12	Hydralazine,amlodipine,vitamin D,calcium	Yes	Yes	No	No	No	No	No	No	No	No	Yes	Yes	No	No	Yes	No	No	Both Diabetes and Hypertension	29	Yes	within goals	No			NO	NO	NO	NO	NO
[truncated: 18 more columns]

## Sheet: Sheet2
Research ID	Haemoglobin-1	Haermoglobin-2	Haemoglobin-3	Avarage Hb	PreBUN -1	post BUN -1	pre BUN -2	postBUN-2	pre BUN -3	Post BUN -3	Avarage Pre BUN	Avarage PostBUN	URR%	Serum creatinine	HbA1c%	Weight (Kg)	Height (cm)	BMI	Age( yrs)	gender	GFR (ml/min)	Number of dialysis Per week	DM Type	SITE CODE
1	13.8	11.8	10	11.8667	24	4.6	24.8	4.6	20	0.5	22.9333	3.23333	85.9012	932.6	6.6	75	164	27.8852	81	1	5.84	3	2	1	Mloganzila
2	8.7	9	9.1	8.93333	11.4	0.9	8	2.6	11.7	2.3	10.3667	1.93333	81.3505	480	6.6	43	160	16.7969	59	1	4.59	3	2	1	Mloganzila
3	11.3	9.7	10	10.3333	36.9	10.5	29.4	9.5	34.3	14.2	33.5333	11.4	66.004	964.2	5.6	70	165	25.7117	69	1	6.55	3	2	1	Mloganzila
4	9.6	9.9	9.4	9.63333	8.4	3.3	7.8	2.3	17.4	7.3	11.2	4.3	61.6071	1102.6	9.7	65	172	21.9713	29	1	8.05	2	2	1	Mloganzila
5	8.1	10.2	11.5	9.93333	7.2	1.8	11	2.9	15.4	3.9	11.2	2.86667	74.4048	698.5	5.7	50	168	17.7154	53	1	7.66	3	2	1	Mloganzila
6	8	8.5	8.3	8.26667	26.2	10.4	28.2	13.5	32.2	11.2	28.8667	11.7	59.4688	1706.9	7.5	62	172	20.9573	49	1	4.07	2	1	1	Mloganzila
7	11.4	11.4	9.7	10.8333	16.2	5	20	5.8	21.6	6.8	19.2667	5.86667	69.5502	980.9	6.6	85	168	30.1162	70	1	7.46	2	2	1	Mloganzila
8	9.1	11.3	10.6	10.3333	27.5	5.1	25	6.2	15.6	7	22.7	6.1	73.1278	533.4	7.4	45	161	17.3604	50	2	7.9	3	2	1	Mloganzila
9	12.4	12.5	11.2	12.0333	21	7	21.1	6	23	11	21.7	8	63.1336	1104.7	8.5	70	165	25.7117	63	1	6	2	2	1	Mloganzila
10	11.3	9.9	10.8	10.6667	43.7	15.6	23.3	6.8	4.8		23.9333	7.46667	68.8022	1003.3	5.4	76	160	29.6875	76	2	5.96	3	2	1	Mloganzila
11	8.3	9	8.3	8.53333	13.2	6	20	7	29.2	10	20.8	7.66667	63.141	743.6	9.9	65	175	21.2245	62	1	8.39	2	2	1	Mloganzila
12	9	10.2	10.3	9.83333	15.8	9.5	17.2	8.6	17.3	6	16.7667	8.03333	52.0875	878.5	7.2	65	162	24.7676	60	2	6.16	2	2	1	Mloganzila
13	7.2	4.7	7.9	6.6	10.5	2.7	9.4	2.2	8.2	3.4	9.36667	2.76667	70.4626	952	5.3	53	154	22.3478	64	2	4.4	3	2	1	Mloganzila
14	8.6	10.7	9.8	13.7667	27.1	12.2	22.1	10.5	25.2	11	24.8	11.2333	54.7043	1231.5	8.1	72	162	27.4348	52	1	4.66	2	2	1	Mloganzila
15	7.2	10.7	8	8.63333	28.2	5	9	2.3	7.4	2.9	14.8667	3.4	77.13	1303.7	5.5	76	162	28.959	72	1	4.88	3	2	1	Mloganzila
16	4.7	11	9.6	8.43333	18	3	12.1	2.1	13.2	4.01	14.4333	3.03667	78.9607	692.4	5.6	60	164	22.3081	59	1	8.64	3	2	1	Mloganzila
17	7.3	9.6	9.4	8.76667	12	3.8	12	3.4	9.6	2.6	11.2	3.26667	70.8333	745.3	6.3	68	170	23.5294	70	1	7.89	3	2	1	Mloganzila
18	10.3	10.2	10.9	10.4667	13.2	4.7	15.8	4.7	18.3	7.7	15.7667	5.7	63.8478	700.5	9	75	174	24.7721	64	1	9.41	3	2	1	Mloganzila
19	13.3	11.7	12.6	12.5333	13.8	12.6	38.1	7.8	28.3	14.7	26.7333	11.7	56.2344	1323.2	8.4	80	170	27.6817	60	1	5.9	3	2	1	Mloganzila
20	8.9	12.1	11.6	10.8667	19.4	5.9	23.1	5.1	17.8	5.6	20.1	5.53333	72.471	944.5	8	65	165	23.8751	52	1	7.45	3	2	1	Mloganzila
21	8.7	11	8.4	9.36667	15.3	5.5	11.5	4.3	10.2	3.4	12.3333	4.4	64.3243	915.9	7.3	62	168	21.9671	52	1	7.33	3	1	1	Mloganzila
22	10.3	10.2	10.9	10.4667	13.2	5.7	15.8	5.9	19.3	8.3	16.1	6.63333	58.7992	800.8	9	55	164	20.4491	55	1	7.18	3	2	1	Mloganzila
23	9.3	9.8	9.5	9.53333	12.6	6.3	12.5	5.3	10.6	4.8	11.9	5.46667	54.0616	909.4	7.9	76	178	23.9869	65	1	7.7	3	2	1	Mloganzila
24	11	12.2	12.2	11.8	12.4	3.2	17.6	4.8	15.9	4.9	15.3	4.3	71.8954	1197.3	7.5	65	155	27.0552	57	1	7.3	3	2	1	Mloganzila
25	11	10.6	11.2	10.9333	11.1	4.3	11.4	0.9	18.9	5.7	13.8	3.63333	73.6715	1131.5	8.9	88	157	35.7012	61	2	6.4	2	2	2	MNH
26	12	11.8	11.2	11.6667	24	4.2	24.8	4.6	18	3	22.2667	3.93333	82.3353	990	7.9	96	168	34.0136	56	1	10	2	2	2	MNH
27	12.04	11.3	11.6	11.6467	25.5	8.5	15.1	4.7	9.7	2.4	16.7667	5.2	68.9861	980.5	6.5	80	165	29.3848	61	1	7.9	3	2	2	MNH
28	9.5	10.12	10.88	10.1667	11.8	1.1	4.3	0.5	11.5	5.5	9.2	2.36667	74.2754	665.6	9.5	85	160	33.2031	68	1	11.3	3	2	2	MNH
29	9.4	10.6	8.3	9.43333	15.6	4.6	17.7	4.1	11	2.9	14.7667	3.86667	73.8149	526.4	7.1	77	152	33.3276	73	2	10.2	3	2	2	MNH
30	11.7	11.5	9.6	10.9333	11.7	3.7	11.5	1.7	16.6	4.3	13.2667	3.23333	75.6281	632.9	8.6	62	162	23.6244	68	1	8.7	3	2	2	MNH
31	12.02	9.7	10.48	10.7333	22.7	7.5	12.5	2.6	18.5	3.7	17.9	4.6	74.3017	655.2	8.9	70	172	23.6614	66	1	9.7	3	2	2	MNH
32	11.17	11.5	9.6	10.7567	11.7	3.7	11.5	1.7	16.6	4.3	13.2667	3.23333	75.6281	632.9	6.4	64	170	22.1453	56	1	10.4	3	2	2	MNH
33	9.2	8.9	7.8	8.63333	15.3	3.2	20.1	4.1	37.8	6.3	24.4	4.53333	81.4208	853	8.6	72	170	24.9135	50	1	9.3	3	2	2	MNH
34	10.29	10.8	10.1	10.3967	20.8	3.8	10.8	6.4	19.3	6	16.9667	5.4	68.1729	979.5	8.2	74	168	26.2188	67	1	6.8	3	2	2	MNH
35	11.1	9.8	11.5	10.8	30.6	5.4	20.18	6.8	29.5	8	26.76	6.73333	74.8381	1019.6	7.8	76	157	30.8329	57	1	7.6	3	2	2	MNH
36	8.8	9.8	8.7	9.1	15.6	3.2	25.1	4.2	16.7	4.2	19.1333	3.86667	79.7909	1001.5	5.6	70	164	26.0262	49	1	7.8	3	2	2	MNH
37	9.5	10.12	10.88	10.1667	11.8	1.1	4.3	0.5	11.5	5.5	9.2	2.36667	74.2754	659.5	7.8	65	162	24.7676	56	1	10.2	3	2	2	MNH
38	10.8	10.9	10.29	10.6633	25.1	8.5	15.1	4.7	9.7	2.4	16.6333	5.2	68.7375	980.5	9.5	75	165	27.5482	61	1	7.4	3	2	2	MNH
39	8.9	8.25	11.04	9.39667	8.8	1.1	13.8	3.3	6.7	1.7	9.76667	2.03333	79.1809	552	5.9	62	175	20.2449	73	1	9.2	3	2	2	MNH
40	10.18	10.3	9.7	10.06	9	3	18.8	4.2	24.1	6.3	17.3	4.5	73.9884	662.3	6.8	53	162	20.1951	68	1	7.1	3	2	2	MNH
41	10.27	9.2	10.56	10.01	15.2	4.4	4.7	1.6	18.9	2.1	12.9333	2.7	79.1237	1096.2	6.5	75	170	25.9516	65	1	6.3	2	2	2	MNH
42	7.4	9.5	11.2	9.36667	7.6	1.2	5.6	2.3	6.7	2.4	6.63333	1.96667	70.3518	1030.8	8.4	70	174	23.1206	66	1	6.2	3	2	2	MNH
43	9.9	9.8	10.39	10.03	18.5	2.2	13.7	3.6	23.4	6.5	18.5333	4.1	77.8777	1157	6.6	73	168	25.8645	55	1	6.6	3	2	2	MNH
44	11.8	11.09	10.29	11.06	17.2	5.2	28.1	6.1	20.3	5.5	21.8667	5.6	74.3902	688	5.8	64	166	23.2254	60	2	9.1	3	2	2	MNH
45	9.4	9.5	8.4	9.1	9.8	2.5	11.5	4	8.8	2.6	10.0333	3.03333	69.7674	879.2	8.6	65	165	23.8751	63	1	7	3	2	2	MNH
46	7.9	9.4	7.3	8.2	16.7	5.1	20.7	6.2	19.5	5.2	18.9667	5.5	71.0018	737.5	6.9	60	162	22.8624	59	1	8.1	3	2	2	MNH
47	4.6	6.6	4.3	5.16667	17.2	6.5	39.4	9.6	44.6	20.7	33.7333	12.2667	63.6364	1317.2	5.6	65	165	23.8751	49	1	5.5	2	2	2	MNH
48	10.8	9.6	9	9.8	11.6	3.5	21	4.8	21	5.6	17.8667	4.63333	74.0672	1098.2	8.6	62	173	20.7157	52	1	6.1	2	2	2	MNH
49	11.4	9.5	10.6	10.5	16.3	5.2	20.3	4.9	19.5	5.5	18.7	5.2	72.1925	516.9	8.9	50	168	17.7154	70	1	8.3	3	2	2	MNH
50	9.3	10.2	9.9	9.8	29.3	12.5	40.1	10.8	30.7	11.2	33.3667	11.5	65.5345	1114	8.7	70	163	26.3465	48	2	6	2	2	2	MNH
51	6.3	6.4	6.05	6.25	13.4	4.7	17.3	5.3	37.8	13.5	22.8333	7.83333	65.6934	1520	7.5	62	154	26.1427	65	1	3.8	3	2	2	MNH
52	10.8	11.75	11.7	11.4167	20	4.5	21.8	8.4	14.8	2.7	18.8667	5.2	72.4382	568.4	10.7	125	162	47.6299	76	2	14.7	3	2	2	MNH
53	8.2	7.8	9.9	8.63333	11.1	4.3	11.4	0.9	18.9	3.6	13.8	2.93333	78.744	1131.6	7.9	90	157	36.5126	64	2	6.3	2	2	2	MNH
54	10.9	10.84	11.57	11.1033	12.8	3.4	18.1	6.9	6.2	2.1	12.3667	4.13333	66.5768	1364.8	6.1	75	177	23.9395	52	2	5	3	2	2	MNH
55	9.29	9.3	8.9	9.16333	17.3	5	9.4	1	18.2	4.8	14.9667	3.6	75.9465	890.9	8.2	90	168	31.8878	56	1	10.4	3	2	2	MNH
56	11.24	9.25	8.5	9.66333	20	5.6	17	6.5	19.2	7.5	18.7333	6.53333	65.1246	1390.4	9.5	60	169	21.0077	50	1	4.8	3	2	2	MNH
57	8.8	10.1	10.9	9.93333	10.5	3.1	9.3	2.3	13.2	3.6	11	3	72.7273	531	7	40	144	19.2901	25	1	10.6	3	1	2	MNH
58	9.4	9.9	10.2	9.83333	12.4	2.3	10.8	1.8	15.1	3.2	12.7667	2.43333	80.9399	756.3	6.6	67	166	24.3141	51	2	8.2	3	2	2	MNH
59	8.2	9.4	11.2	9.6	9	2.1	17	3.2	13.3	3.6	13.1	2.96667	77.3537	452	6.8	68	170	23.5294	55	1	15.7	3	2	2	MNH
60	10.9	11.2	11.6	11.2333	16.2	5.2	11.6	3.7	12.6	3.5	13.4667	4.13333	69.3069	611.7	6.9	70	174	23.1206	68	1	10.1	3	2	2	MNH
61	8.6	8.9	11.3	9.6	9.2	3.3	11.5	3.2	8	3.5	9.56667	3.33333	65.1568	436	8	76	168	26.9274	80	1	12.8	3	2	10	TMJ
62	11	11.7	11.8	11.5	11.3	3.1	17.1	5.7	12.5	4	13.6333	4.26667	68.7042	443	10.9	58	162	22.1003	62	1	12.7	3	2	10	TMJ
63	10.6	11.5	10.4	10.8333	14.7	3.8	15.7	4.4	13	5	14.4667	4.4	69.5853	839	9.4	55	156	22.6003	72	1	5.5	3	2	10	TMJ
64	9.8	10.2	10.8	10.2667	14.7	3.8	12.6	4	10.1	4.4	12.4667	4.06667	67.3797	718	8.9	75	172	25.3515	50	1	11.5	3	2	10	TMJ
65	13.6	12.6	11.8	12.6667	16.5	5.4	15	6	21.1	7.5	17.5333	6.3	64.0684	1361	6.1	90	174	29.7265	64	1	6.2	3	2	10	TMJ
66	11.3	11.8	10.3	11.1333	18	5.8	14.1	6.4	16	5.9	16.0333	6.03333	62.3701	1045	5.3	72	169	25.2092	65	2	5.4	3	2	10	TMJ
67	8.6	9.4	8.7	8.9	9.6	3.1	21.1	7.1	26.1	8.5	18.9333	6.23333	67.0775	765	8.5	70	165	25.7117	69	1	8	3	2	10	TMJ
68	9.8	10.1	9.6	9.83333	9.2	2.4	13.6	3.8	21.4	7.9	14.7333	4.7	68.0995	896	6.8	90	176	29.0548	71	1	8.5	3	2	10	TMJ
69	10.1	10.8	10.4	10.4333	10.3	2.1	10	3.3	8.6	2.4	9.63333	2.6	73.0104	270	9.8	55	162	20.9572	72	1	17	3	2	10	TMJ
70	10.2	8.8	11	10	31.4	8	33.3	7.2	15.5	6	26.7333	7.06667	73.5661	621	7.9	50	164	18.5901	66	1	7.3	3	2	10	TMJ
71	9.8	10.7	11.7	10.7333	11.9	4.1	15.1	4.9	22.6	7.6	16.5333	5.53333	66.5323	862	7.5	70	168	24.8016	65	1	7.5	3	2	10	TMJ
72	7.6	8.2	8.4	8.06667	29.9	5.6	19.4	3.2	17.3	7.3	22.2	5.36667	75.8258	698	9.7	90	164	33.4622	61	2	10.6	3	2	10	TMJ
73	10.6	9.9	10.4	10.3	20.2	6.1	15.4	5.3	17.3	4.9	17.6333	5.43333	69.1871	1013	5.6	70	167	25.0995	63	2	5.6	3	2	10	TMJ
74	11.6	10.5	10.8	10.9667	9.7	3.1	10.5	3.7	8.2	3	9.46667	3.26667	65.493	526	6.5	65	156	26.7094	62	2	10.1	3	2	10	TMJ
75	8.8	10.1	8.7	9.2	10.2	3.2	7.7	3.5	6.9	3	8.26667	3.23333	60.8871	701	5.9	50	162	19.052	51	1	7.8	3	2	10	TMJ
76	11.7	10.5	10.6	10.9333	27.5	7.7	20.9	6.15	33.5	10.5	27.3	8.11667	70.2686	749.8	4.6	90	178	28.4055	75	1	9.6	3	2	7	KAIRUKI
77	10.9	11.5	10.2	10.8667	26.33	13.4	19.66	7.9	26.23	9.01	24.0733	10.1033	58.031	993.7	8.5	110	179	34.331	62	1	10.6	3	2	7	KAIRUKI
78	11.6	10.1	11	10.9	19.14	5.8	38.67	9	16.57	5.34	24.7933	6.71333	72.9228	572	7.2	65	168	23.03	68	1	10	3	2	7	KAIRUKI
79	12.7	12.8	12.5	12.6667	17.34	4.77	13.24	4.46	12.45	3.14	14.3433	4.12333	71.2526	781.7	7.8	80	156	32.8731	72	2	7.3	3	2	7	KAIRUKI
80	8.8	8.9	10	9.23333	24.45	3.95	23.18	5.86	33.5	10.5	27.0433	6.77	74.9661	749.8	11	80	162	30.4832	76	2	7.1	3	2	7	KAIRUKI
81	6	8.5	8.5	7.66667	27.9	10.48	34.45	7.58	27.97	8.5	30.1067	8.85333	70.5934	898.5	12.1	57	165	20.9366	63	2	5.1	3	2	7	KAIRUKI
82	9.9	11.2	13.2	11.4333	10.6	3.1	11.82	2.62	13.43	4.47	11.95	3.39667	71.576	157	8.8	48	168	17.0068	55	1	31.9	3	2	7	KAIRUKI
83	10.6	9.2	8.8	9.53333	11.9	4.1	14.6	5.3	16.6	6.4	14.3667	5.26667	63.3411	311.14	9.2	60	175	19.5918	66	1	17.5	2	2	12	CCRBT
84	9.8	6.4	7.6	7.93333	34.2	9.2	25.3	6.9	18.9	7.8	26.1333	7.96667	69.5153	533.42	10.5	64	178	20.1995	67	1	6.8	1	2	12	CCRBT
85	9.8	9.2	10.5	9.83333	26.5	6.3	20.6	5.5	22.1	6.1	23.0667	5.96667	74.1329	565.95	5.2	70	165	25.7117	63	1	11.7	3	2	12	CCRBT
86	9.1	10.3	10.1	9.83333	18.2	6.5	21.6	8.8	20.7	9	20.1667	8.1	59.8347	457.81	4.63	96	170	33.218	74	1	17	3	2	12	CCRBT
87	8.7	13.1	7.6	9.8	48.5	15.5	16.2	4.5	19	9.7	27.9	9.9	64.5161	1083.2	5.69	80	164	29.7442	51	1	6.4	3	2	12	CCRBT
88	8.6	11.7	9.9	10.0667	13.6	2.6	13.6	3.4	12.4	4.4	13.2	3.46667	73.7374	710.6	5.91	74	170	25.6055	59	2	8.8	3	2	12	CCRBT
89	10.5	11.9	12.8	11.7333	9.5	2.9	13.1	3	13.7	6.4	12.1	4.1	66.1157	850.2	5.09	60	163	22.5827	59	1	6.4	3	2	12	CCRBT
90	10.5	10.5	11.9	10.9667	8.2	3	12	4	11.9	4.7	10.7	3.9	63.5514	631	5.46	62	168	21.9671	56	1	10.1	3	2	12	CCRBT
91	8.9	8.5	9.1	8.83333	11.7	5.3	20.5	3.2	9.3	5.2	13.8333	4.56667	66.988	375.86	5.11	68	175	22.2041	50	2	9.4	3	2	12	CCRBT
92	6	7.6	6.4	6.66667	34	6.3	12.5	2.1	20.1	5.2	22.2	4.53333	79.5796	425	7.5	60	168	21.2585	64	2	11.2	3	2	12	CCRBT
93	10	10.5	11.2	10.5667	31.8	10.2	20.7	6.3	14.8	6.5	22.4333	7.66667	65.8247	535.07	9.04	67	165	24.6097	56	1	8.4	3	2	12	CCRBT
94	7.1	7.1	8.7	2.5	6.6	5.9	8	1.6	8.2	2.5	7.6	3.33333	56.1404	425	5.95	96	164	35.693	55	2	17	3	2	12	CCRBT
95	12.4	12.2	13.4	12.6667	16.9	7.2	22.3	7.1	21.8	7.9	20.3333	7.4	63.6066	566.25	6.47	52	165	19.1001	43	1	9.2	2	2	12	CCRBT
96	9.2	10.5	12.4	10.7	11.7	3.4	21.7	7.4	29.3	11.9	20.9	7.56667	63.7959	571	6.08	112	177	35.7496	57	1	20	2	2	12	CCRBT
97	10.9	12	9.2	10.7	12.84	5.84	22.87	10.17	22.95	7.08	19.5533	7.69667	60.6376	802	8.56	60	168	21.2585	57	1	7.6	2	2	6	HINDU-POSTA
98	10.8	10.4	12	11.0667	16.8	5.66	17.07	4.94	16.78	5.32	16.8833	5.30667	68.5686	257	6.02	76	174	25.1024	85	1		3	2	6	HINDU-POSTA
99	11.4	9.9	10	10.4333	16.92	6.36	17.25	5.12	17.8	6.08	17.3233	5.85333	66.2113	446	6.34	86	168	30.4705	74	1	15.6	3	2	6	HINDU-POSTA
100	9.6	12	12.5	11.3667	25.93	8.08	20.64	8.17	23.06	6.75	23.21	7.66667	66.9683	986	7.3	88	177	28.089	67	1	8	3	2	6	HINDU-POSTA
101	9.4	8.1	7.2	8.23333	6.45	2.12	12.05	5.71	12.1	4.1	10.2	3.97667	61.0131	870	8.18	50	160	19.5312	60	1	5.6	3	2	6	HINDU-POSTA
102	9.9	10.1	10	10	22.32	6.44	19.17	8.18	18.77	6.92	20.0867	7.18	64.2549	976	7.1	72	168.5	25.359	64	1	6.9	3	2	6	HINDU-POSTA
103	11.1	11.2	10	10.7667	18.29	7.03	20.56	8.11	16.6	6.43	18.4833	7.19	61.1001	792	6.1	95	165	34.8944	65	1	11	3	2	6	HINDU-POSTA
104	9.6	9.9	10.8	10.1	13.78	4.11	19.72	8.81	18	4.16	17.1667	5.69333	66.835	693	7.21	70	155	29.1363	62	2	8.2	3	2	6	HINDU-POSTA
105	11.3	9.9	10	10.4	13.27	3.82	14.35	6	14.86	5.4	14.16	5.07333	64.1714	788	6.99	66	173	22.0522	55	1	8.7	3	2	6	HINDU-POSTA
106	11.4	8	10.1	9.83333	11.06	3.1	12.63	5.71	13.98	5.8	12.5567	4.87	61.2158	739	5.71	73	172	24.6755	62	1	9.5	3	2	6	HINDU-POSTA
107	9.4	9.8	10.5	9.9	10.73	3.01	8.48	8.48	12.72	4	10.6433	5.16333	51.4876	842	6.9	66	156	27.1203	25	2	9.4	3	1	6	HINDU-POSTA
108	12.2	12	11	11.7333	13.15	2.78	14.82	6.33	12.4	3.96	13.4567	4.35667	67.6245	446	8.36	74	173	24.7252	66	2	12.8	3	2	6	HINDU-POSTA
109	9.7	9.5	9	9.4	10.14	2.94	9.15	3.11	11.11	4.1	10.1333	3.38333	66.6118	793	7.6	64	156	26.2985	62	2	6.6	3	2	6	HINDU-POSTA
110	10.2	9.5	9	9.56667	14.28	3.98	15.23	5.04	12.25	4.1	13.92	4.37333	68.5824	879.6	5.6	64	161	24.6904	75	2	4.9	3	2	6	HINDU-POSTA
111	10.2	9.5	10	9.9	12.73	3.56	16	3.98	10.63	2.92	13.12	3.48667	73.4248	410	7.38	62	164	23.0518	65	2	11.8	3	2	6	HINDU-POSTA
112	11.1	11.2	11	11.1	14.9	5.23	3.82	3.82	12.93	6.5	10.55	5.18333	50.8689	542	6.89	78	169	27.31	70	1	12.4	3	2	6	HINDU-POSTA
113	7.5	10.4	9.6	9.16667	23.08	12.44	26.86	15.5	23.9	9.75	24.6133	12.5633	48.9572	1237	5.33	110	178	34.7178	69	1	7.8	3	2	6	HINDU-POSTA
114	8.8	9.3	10.5	9.53333	26.7	7.08	4.86	4.86	24.77	6.39	18.7767	6.11	67.4596	937	5.11	66	172	22.3094	61	2	5.8	3	2	6	HINDU-POSTA
115	9	9.7	10	9.56667	10.1	3.05	12.43	4.17	12.84	3.89	11.79	3.70333	68.5892	1349	6.3	69	173	23.0546	55	1	5.3	3	2	6	HINDU-POSTA
116	6.5	9.9	9	10.1333	13.4	4.72	11.22	3.66	10.33	4.99	11.65	4.45667	61.7454	564	6.5	58	156	23.833	73	2	7.2	3	2	6	HINDU-POSTA
117	10.2	10	10	10.0667	16.7	4.65	14.07	4.69	8.55	3.55	13.1067	4.29667	67.2177	672	5.96	50	155	20.8117	73	1	6.1	3	2	6	HINDU-POSTA
118	11.5	9.6	8	9.7	13.3	3.64	12.42	5.98	12.41	2.74	12.71	4.12	67.5846	575	6.33	45	155	18.7305	67	1	7	3	2	6	HINDU-POSTA
119	11.5	10.7	13	11.7333	13.1	3.76	15.6	5.92	13.47	4.99	14.0567	4.89	65.2122	989	6.18	76	169	26.6097	54	1	8.1	3	2	6	HINDU-POSTA
120	10.3	10.9	11	10.7333	15.4	4.03	19.73	5.23	22.8	6.96	19.31	5.40667	72.0007	982	6.03	57	173	19.0451	46	1	6.7	3	2	6	HINDU-POSTA
121	10.4	9.9	11	10.4333	22	6.3	17.57	5.82	8.22	3.18	15.93	5.1	67.9849	1093	5.9	85	168	30.1162	64	1	7.3	3	2	6	HINDU-POSTA
122	9.5	8.4	8.4	8.76667	12.83	4.75	20.16	8.11	8.99	3.13	13.9933	5.33	61.9104	937	5.91	72	173	24.0569	62	1	7.4	3	2	6	HINDU-POSTA
123	11.2	10.7	11.3	11.0667	16	5.72	12.93	5.88	5.41	5.41	11.4467	5.67	50.4659	319	5.08	71	168	25.1559	78	2	14.4	3	2	6	HINDU-POSTA
124	11	10.4	11.9	11.1	13.1	3.44	14.65	4.06	15.75	3.84	14.5	3.78	73.931	1435	6.13	55	159	21.7555	70	1	3.3	3	2	6	HINDU-POSTA
125	11.2	12.2	11	11.4667	23	7.1	18.11	4.46	18.39	5.28	19.8333	5.61333	71.6975	428	6.95	75	170	25.9516	61	2	14.5	3	2	6	HINDU-POSTA
126	9.9	9.1	10.7	9.9	13.4	3.78	14.1	6.11	11.98	3.38	13.16	4.42333	66.388	569	7.94	70	156	28.764	68	2	9.2	3	2	6	HINDU-POSTA
127	10.1	10.3	12.2	10.8667	20.67	5.58	19.59	8.11	13.8	3.84	18.02	5.84333	67.5731	700	7.2	65	164	24.1672	42	1	11.2	3	2	6	HINDU-POSTA
128	8.4	8.9	8.6	8.63333	18.33	4.85	19.36	5.25	15.56	5.16	17.75	5.08667	71.3427	492.9	6.37	70	162	26.6728	70	2	10.4	3	2	5	HINDU-KINDUCHI
129	10.5	10.8	10.6	10.6333	17.2	5.1	15.1	5.2	17.49	5.47	16.5967	5.25667	68.327	297	4.81	50	176.5	16.0502	72	1	14.1	3	2	5	HINDU-KINDUCHI
130	10	10.7	9	9.9	15.29	5.28	20.93	7.43	14.05	6.34	16.7567	6.35	62.1046	467.74	6.07	76	159.7	29.7991	69	1	11.6	3	2	5	HINDU-KINDUCHI
131	11.7	10.1	10.9	10.9	15.15	4.7	14.51	4.11	19.94	6.46	16.5333	5.09	69.2137	1024	9.6	76	174.4	24.9874	57	1	7.6	3	2	5	HINDU-KINDUCHI
132	8.4	9.9	9.4	9.23333	14.33	6	32.4	9.68	16.56	5.19	21.0967	6.95667	67.0248	696	6.72	73	172	24.6755	63	1	9.9	3	2	5	HINDU-KINDUCHI
133	8.6	8.9	9.6	9.03333	19.61	5.6	26.53	9.52	20	5.17	22.0467	6.76333	69.3226	671.11	6.8	68.5	170	23.7024	64	1	9.5	2	2	5	HINDU-KINDUCHI
134	9.7	11.4	10	10.3667	12.21	5.38	17.36	6.16	12.27	2.63	13.9467	4.72333	66.1329	723.89	6.59	84	169	29.4107	54	1	12.3	3	2	5	HINDU-KINDUCHI
135	8.9	9.3	10.2	9.46667	13.4	2.1	10.1	2	15	3.5	12.8333	2.53333	80.2597	870	7.5	52	179.3	16.1749	75	1	4.8	3	2	5	HINDU-KINDUCHI
136	5.8	9.5	13.7	9.66667	18.65	5.5	22.62	7.88	24.3	7.63	21.8567	7.00333	67.9579	804	12.17	59	162	22.4813	23	1	10.5	3	1	5	HINDU-KINDUCHI
137	9.2	11	11.1	10.4333	8.15	4.24	17.47	5.25	16.62	5	14.08	4.83	65.696	951.15	8.5	65.5	170	22.6644	63	1	6.5	3	2	5	HINDU-KINDUCHI
138	11.8	11.5	10	11.1	18.48	5.74	20.14	5.7	18.49	5.85	19.0367	5.76333	69.7251	707.36	7.32	87	177	27.7698	67	1	11	3	2	5	HINDU-KINDUCHI
139	9.3	10.9	10.5	10.2333	13.34	3.33	12.36	4.61	23.4	6.88	16.3667	4.94	69.8167	689.38	5.11	56.6	166	20.54	63	1	7.8	3	2	5	HINDU-KINDUCHI
140	9.6	11.2	9.8	10.2	13.9	4.41	15.54	3.75	14.27	2.87	14.57	3.67667	74.7655	534.5	8.66	89	157	36.1069	61	2	13.7	3	2	5	HINDU-KINDUCHI
141	8.9	13.3	10.9	11.0333	9.31	3.86	11.94	3.71	12.2	2.73	11.15	3.43333	69.2078	517.69	7.08	62.8	167	22.5178	66	1	11	3	2	5	HINDU-KINDUCHI
142	9	10.6	8.4	9.33333	12	4.7	17	3.3	12.46	2.56	13.82	3.52	74.5297	531.85	7.2	62	156	25.4767	81	2	7.2	3	2	5	HINDU-KINDUCHI
143	9.7	9.4	10	9.7	14.72	4.39	12.51	5.72	16.39	3.9	14.54	4.67	67.8817	646.9	8.03	67	177	21.3859	61	1	10	3	2	5	HINDU-KINDUCHI
144	11.8	10	8.6	10.1333	9.67	2.61	10.73	4.37	11.99	2.67	10.7967	3.21667	70.2069	379.64	8.85	61	156.7	24.8423	61	2	13.3	3	2	5	HINDU-KINDUCHI
145	8.9	11.2	8.5	9.53333	11.5	4.53	19.59	4.53	19.12	6.33	16.7367	5.13	69.3487	869.17	6.01	73	170	25.2595	68	2	6.3	3	2	5	HINDU-KINDUCHI
146	9.2	9.7	7.6	8.83333	16.52	4.02	16.52	4.02	12.12	3.57	15.0533	3.87	74.2914	776	6.4	67	163	25.2174	56	2	7.6	3	2	8	MOYO
147	8.8	11.1	9.2	9.7	35.92	9.88	11.1	4.65	13.54	4.28	20.1867	6.27	68.9399	616	8	64	166	23.2254	58	1	10.5	3	2	8	MOYO
148	9	8.8	11.2	9.66667	12.3	2.1	6	1	6	1	8.1	1.36667	83.1276	589.1	5.8	66	160	25.7812	63	2	9	3	2	8	MOYO
149	8.7	9.4	8.4	8.83333	21.49	6.39	21.49	6.39	19.76	5.46	20.9133	6.08	70.9276	672	6.2	51	148	23.2834	60	2	6.3	3	2	8	MOYO
150	11.6	11.6	13.8	12.3333	20.51	6.01	18.95	5.32	20.64	5.17	20.0333	5.5	72.5458	853.9	5	73	162	27.8159	73	2	6	3	2	8	MOYO
151	8.1	10.2	10.1	9.46667	16	5.8	24.24	8.52	16.53	5.46	18.9233	6.59333	65.1577	690.8	5.8	59	164	21.9363	68	1	7.6	3	2	8	MOYO
152	11.1	11.1	10	10.7333	24.14	8.34	19.87	6.51	20.27	6.79	21.4267	7.21333	66.3348	899	10.9	65	166	23.5883	65	1	6.7	3	2	8	MOYO
153	10.2	10.6	10.8	10.5333	26.92	1.1	20.34	6.12	18.71	1.13	21.99	2.78333	87.3427	946.3	4.8	62.5	157	25.356	55	2	5.9	3	2	8	MOYO
154	9.8	11	10.5	10.4333	10.08	2.99	24.16	7.86	22.65	7.46	18.9633	6.10333	67.8151	1050.5	4.5	73	166.4	26.3643	64	1	6.5	3	2	8	MOYO
155	9.8	7.8	8.1	8.56667	13.9	8.2	13.9	5	23.9	5	17.2333	6.06667	64.7969	591.7	6.8	56	162	21.3382	57	1	9.6	3	2	8	MOYO
156	11.3	11.4	11.8	11.5	21.52	7.48	24.92	8	14.65	6.11	20.3633	7.19667	64.6587	1077.9	8.4	78	188.2	22.0219	47	1	8.3	3	2	8	MOYO
157	9.5	11	10.7	10.4	27.56	7.93	16.76	5.09	24.59	8.48	22.97	7.16667	68.7999	718	4.3	70	155	29.1363	69	1	8.5	2	2	8	MOYO
158	8.5	11.5	10.7	10.2333	28.6	8.98	16.16	6.69	26.89	8.98	23.8833	8.21667	65.5967	818.5	5.8	77	171.2	26.2714	69	1	8.2	3	2	8	MOYO
159	9.9	17.5	9.8	12.4	27.79	4.81	28.49	4.01	26.51	4.23	27.5967	4.35	84.2372	814	7.2	56	155	23.3091	71	2	5	3	2	8	MOYO
160	9.2	8.3	7.6	8.36667	18.3	5.2	23.8	6.8	12	4	18.0333	5.33333	70.4251	886.8	7.8	61	167.5	21.742	67	1	6.2	3	2	8	MOYO
161	9.7	11	9.7	10.1333	25.62	7.18	12.38	3.24	15.74	5.31	17.9133	5.24333	70.7294	447.7	8.6	65	167	23.3067	55	2	12.9	3	2	8	MOYO
162	11.2	11	12	11.4	26.03	9.06	18.75	6.8	17.47	4.65	20.75	6.83667	67.0522	1203.2	7.2	68	169.2	23.7524	62	1	5.4	3	2	8	MOYO
163	6.9	8	10.2	8.36667	12.32	3.68	15.94	3	18.9	4.9	15.72	3.86	75.4453	960.3	5.6	60	169.5	20.8839	59	1	6.2	3	2	8	MOYO
164	12.1	11.8	12.1	12	25.58	9.45	14.28	5.56	12.95	3.66	17.6033	6.22333	64.6468	1083.5	5.5	82	166	29.7576	76	1	5.9	3	2	8	MOYO
165	9.6	11.1	10.3	10.3333	17.09	6.1	22.43	2.73	21.95	5.71	20.49	4.84667	76.3462	417.9	9.2	71.5	165	26.2626	68	1	15.1	3	2	8	MOYO
166	8.5	7.4	7.2	7.7	38.3	13.3	22.94	7.5	9.51	4.13	23.5833	8.31	64.7633	222.9	5.1	57	180.5	17.4953	97	1	13.5	3	2	8	MOYO
167	12.4	10.7	11.4	11.5	19.37	8.44	26.98	8.83	20.14	6.21	22.1633	7.82667	64.6864	1141.4	5.9	89	183	26.5759	52	1	8.4	3	2	8	MOYO
168	11.1	9.8	10.3	10.4	16.8	4.2	16.2	3.9	17	2.8	16.6667	3.63333	78.2	663.4	5.7	56	167	20.0796	60	1	8.3	3	2	9	NSK Hospital
169	9.2	8.6	8.9	8.9	13.8	3.5	14.1	3.1	19.5	4.9	15.8	3.83333	75.7384	1009	5.6	68	171	23.255	49	1	7.5	3	2	9	NSK Hospital
170	10.6	11.4	11.2	11.0667	17.2	4	17.8	4.5	19.2	4.8	18.0667	4.43333	75.4613	881	5.2	105	166	38.1042	67	2	9.1	3	2	9	NSK Hospital
171	12.6	13.4	13	13	16.8	4.2	16.2	4.1	18.2	5	17.0667	4.43333	74.0234	812.5	7.5	125	173	41.7655	47	1	17.6	3	2	9	NSK Hospital
172	13.5	13.9	12.8	13.4	13.2	4	13.8	3.5	15.2	3.3	14.0667	3.6	74.4076	705.8	5.4	64	162	24.3865	55	1	9.5	3	2	9	NSK Hospital
173	11.6	12.1	11.9	11.8667	12.8	3	19.9	4.6	18.5	6.3	17.0667	4.63333	72.8516	873.4	7.2	64	170	22.1453	63	1	6.9	3	2	9	NSK Hospital
174	10.2	9.6	9.9	9.9	12.56	3.2	14.2	3.1	11.7	5.4	12.82	3.9	69.5788	544.3	5.6	76	171	25.9909	69	1	12.2	3	2	9	NSK Hospital
175	11.7	11.7	12.3	11.9	10.7	2.8	11.3	3	12.4	2.4	11.4667	2.73333	76.1628	1039	6	78	176	25.1808	55	1	7.8	3	2	9	NSK Hospital
176	11.5	10	11.7	11.0667	13.6	2.2	13.8	3.5	15.7	4.1	14.3667	3.26667	77.2622	505.1	5.7	75	175.5	24.3505	69	1	12.9	3	2	9	NSK Hospital
177	10.9	12.7	10.1	11.2333	12.2	3.3	12.8	3.2	13.7	3.1	12.9	3.2	75.1938	423.8	6.1	46	158	18.4265	62	2	8.8	3	2	9	NSK Hospital
178	9.5	10.8	14	11.4333	14.5	3.6	15.5	3.9	16.7	4.2	15.5667	3.9	74.9465	661	7.2	45	174	14.8633	68	1	6	3	2	9	NSK Hospital
179	12.5	12.3	12.2	12.3333	18	4.5	20.8	5.3	19.4	6.3	19.4	5.36667	72.3368	846.5	9	80	175	26.1224	60	1	9.3	2	2	9	NSK Hospital
180	11.9	12	12	11.9667	16.1	4	13.3	3.4	16.2	4.1	15.2	3.83333	74.7807	615.4	8.6	87	172	29.4078	60	1	13.9	3	2	9	NSK Hospital
181	11.9	11	10.5	11.1333	12.1	2.8	10.2	3	11.2	3	11.1667	2.93333	73.7313	514	5.4	66	170	22.8374	67	1	11.5	2	2	9	NSK Hospital
182	13.7	12.3	11.2	12.4	14.3	4.1	14.9	3.7	18.4	4.3	15.8667	4.03333	74.5798	704.5	8.2	80	175	26.1224	58	1	11.4	2	2	9	NSK Hospital
183	13.5	12.1	13.2	12.9333	13	3.3	19.2	4.8	18.2	4.6	16.8	4.23333	74.8016	724	7	70	168	24.8016	58	2	8.3	3	2	9	NSK Hospital
184	10.9	10.8	10.7	10.8	15.1	3.1	15.9	4	16	6.7	15.6667	4.6	70.6383	485.3	6.2	75	176	24.2123	57	1	15.8	3	2	9	NSK Hospital
185	11.1	11.9	11.2	11.4	17.5	1.8	12.7	2.5	12.6	1.5	14.2667	1.93333	86.4486	534.7	5.3	45	169	15.7558	70	2	6.1	3	2	9	NSK Hospital
186	12.3	13.4	13.6	13.1	13.4	3.2	13.4	3.2	23.3	3.3	16.7	3.23333	80.6387	492.7	7.9	60	178	18.937	57	2	10.6	3	2	9	NSK Hospital
187	12.7	12.7	12.2	12.5333	13.3	4.9	14	4.9	14.3	3.1	13.8667	4.3	68.9904	684.8	5.5	81	165	29.7521	63	1	11.2	3	2	9	NSK Hospital
188	9.7	9.5	11.7	10.3	14.3	3.6	14.8	5	14.2	2.7	14.4333	3.76667	73.903	453.8	7.5	53	170	18.3391	53	1	12.5	3	2	9	NSK Hospital
189	16.5	16.3	15.8	16.2	13.7	4	16.3	4.1	14.2	3	14.7333	3.7	74.8869	701.5	6.3	68	172	22.9854	66	1	8.8	3	2	9	NSK Hospital
190	11.8	11.9	10.8	11.5	12.3	3.1	16.2	4.1	12.9	2.2	13.8	3.13333	77.2947	309.5	9.1	51	150	22.6667	50	2	15.5	3	2	9	NSK Hospital
191	10.3	10.6	10.1	10.3333	17	4.3	13.6	5	19.8	4.8	16.8	4.7	72.0238	502.8	7.2	77	159	30.4577	61	2	12.6	3	2	9	NSK Hospital
192	11.9	12.8	12.4	12.3667	16.96	5.55	29.76	11.5	20.73	11.29	22.4833	9.44667	57.9837	789.02	5.6	97	172	32.788	66	1	11.2	3	2	11	Mt.Meru Hospital
193	11.4	11.4	11.8	11.5333	15.59	3.4	16.34	3.96	10.4	2.72	14.11	3.36	76.1871	312.65	11.6	60	152	25.9695	63	2	15.4	3	2	11	Mt.Meru Hospital
194	12.9	11.9	12.3	12.3667	14.61	5.48	24.02	9.25	21.03	4.61	19.8867	6.44667	67.583	623.2	8.8	69	170	23.8754	78	1	8.4	3	2	11	Mt.Meru Hospital
195	9.5	9.8	10.2	9.83333	10.66	7.24	16.04	5.6	6.04	2.39	10.9133	5.07667	53.482	430.9	8.4	50	150	22.2222	75	2	7.9	3	2	11	Mt.Meru Hospital
196	12.1	11.7	12.1	11.9667	6.87	2.3	6.32	2.45	8	2.11	7.06333	2.28667	67.6262	121.5	6.1	61	375	4.33778	77	1	12.6	3	2	11	Mt.Meru Hospital
197	9.7	10.3	10.1	10.0333	23.4	10.4	30.1	12.5	33.2	15.01	28.9	12.6367	56.2745	1010.2	10.2	64	172	21.6333	46	1	7.3	1	2	11	Mt.Meru Hospital
198	8.8	9.2	10.1	9.36667	26.5	8.8	17.6	5.4	25.2	13.4	23.1	9.2	60.1732	978.6	9.6	80	167	28.6851	71	2	5.9	2	2	11	Mt.Meru Hospital
199	9.7	10.1	10.9	10.2333	18.4	5.87	18.2	5.87	20.25	5.84	18.95	5.86	69.0765	591.5	7.1	62	165	22.7732	68	2	7.9	3	2	11	Mt.Meru Hospital
200	11.4	11.2	11.3	11.3	9.08	2.09	16.52	4.38	14.16	3.52	13.2533	3.33	74.8742	408.7	5.3	70	168	24.8016	70	2	12.5	3	2	11	Mt.Meru Hospital
201	10.9	10.9	11	10.9333	17.57	10.7	20.34	8.73	20.34	8.79	19.4167	9.40667	51.5536	440.1	6.2	80	160	31.25	78	2	11.8	2	2	11	Mt.Meru Hospital
202	10.1	10.6	11.2	10.6333	0	0	0	0	0	0	0	0	#DIV/0!	568.6	7.5	72	166	26.1286	65	2	9.9	3	2	3	Benjamin Mkapa Hospital
203	9.1	8.2	7.1	8.13333	0	0	0	0	0	0	0	0	#DIV/0!	745.2	9.2	71	168	25.1559	59	1	9.5	3	2	3	Benjamin Mkapa Hospital
204	8.3	8.5	7.9	8.23333	0	0	0	0	0	0	0	0	#DIV/0!	863	6.2	85	180	26.2346	51	1	10.8	3	2	3	Benjamin Mkapa Hospital
205	9.2	8.8	10.2	9.4	0	0	0	0	0	0	0	0	#DIV/0!	673	8.6	73	170	25.2595	59	1	10.8	3	2	3	Benjamin Mkapa Hospital
206	9.1	10.3	9.5	9.63333	0	0	0	0	0	0	0	0	#DIV/0!	777.6	6.6	65	176	20.984	68	1	7.4	3	2	3	Benjamin Mkapa Hospital
207	12.4	14.2	13.4	13.3333	0	0	0	0	0	0	0	0	#DIV/0!	612.64	7.49	70.9	170	24.5329	51	1	12.6	3	2	3	Benjamin Mkapa Hospital
208	12.2	11.2	11.3	11.5667	0	0	0	0	0	0	0	0	#DIV/0!	383.56	5.73	70	160	27.3437	66	2	14.1	3	2	3	Benjamin Mkapa Hospital
209	10.9	11.3	11.9	11.3667	0	0	0	0	0	0	0	0	#DIV/0!	1300	7.2	79	175	25.7959	54	1	6.4	3	2	3	Benjamin Mkapa Hospital
210	12	10.9	10.1	11	0	0	0	0	0	0	0	0	#DIV/0!	878.6	8.87	71	166	25.7657	72	2	5.7	3	2	3	Benjamin Mkapa Hospital
211	7.2	11.1	10.6	9.63333	0	0	0	0	0	0	0	0	#DIV/0!	595.54	8.4	62.9	152	27.2247	64	2	8.4	3	2	3	Benjamin Mkapa Hospital
212	10.3	11.4	12.8	11.5	0	0	0	0	0	0	0	0	#DIV/0!	460.47	6.9	65	168	23.03	61	1	13.7	3	2	4	Bugando Medical centre
213	10.1	10.2	10.7	10.3333	0	0	0	0	0	0	0	0	#DIV/0!	664.18	5.7	70	168	24.8016	54	2	9.5	3	2	4	Bugando Medical centre
214	9.1	8.9	8.5	8.83333	0	0	0	0	0	0	0	0	#DIV/0!	614.24	9.1	62	167	22.231	53	2	9.2	3	2	4	Bugando Medical centre
215	8	8.3	8.6	8.3	0	0	0	0	0		0	0	#DIV/0!	642.93	4.9	60	168	21.2585	59	1	9.3	3	2	4	Bugando Medical centre
216	11.2	11.5	11.8	11.5	0	0	0	0	0	0	0	0	#DIV/0!	968.12	5.8	65	165	23.8751	64	1	6.3	3	2	4	Bugando Medical centre
217	8.3	8.2	9.3	8.6	0	0	0	0	0	0	0	0	#DIV/0!	632.3	6	66	168	23.3844	59	1	10.4	3	2	4	Bugando Medical centre
218	8.8	9.2	10	9.33333	0	0	0	0	0	0	0	0	#DIV/0!	628.05	7.8	58	170	20.0692	59	1	9.2	3	2	4	Bugando Medical centre
219	11.9	12	12.3	12.0667	0	0	0	0	0	0	0	0	#DIV/0!	459.08	7.1	72	175	23.5102	61	1	15.2	3	2	4	Bugando Medical centre
220	9.6	8.7	9.9	9.4	0	0	0	0	0	0	0	0	#DIV/0!	743.89	8.8	70	171	23.939	53	1	10.1	3	2	4	Bugando Medical centre
221	7.5	8.9	10.5	8.96667	0	0	0	0	0	0	0	0	#DIV/0!	988.31	6.3	90	176	29.0548	56	1	9.4	3	2	4	Bugando Medical centre
222	8.6	9.3	11.7	9.86667	0	0	0	0	0	0	0	0	#DIV/0!	487.78	5.7	75	155	31.2175	65	1	14.2	3	2	4	Bugando Medical centre
223	11.2	10.5	11.6	11.1	0	0	0	0	0	0	0	0	#DIV/0!	982.9	8.9	69	175	22.5306	45	1	8.2	3	2	4	Bugando Medical centre
224	11	11.6	12.3	11.6333	0	0	0	0	0	0	0	0	#DIV/0!	750.26	5	52	172	17.5771	54	1	7.3	3	2	4	Bugando Medical centre
225	8.9	10.5	13.1	10.8333	0	0	0	0	0	0	0	0	#DIV/0!	572.79	6.1	69	178	21.7776	64	1	11.2	3	2	4	Bugando Medical centre
226	8.8	10.6	9.8	9.73333	0	0	0	0	0	0	0	0	#DIV/0!	375.7	10.4	70	157	28.3987	52	2	17.1	3	2	4	Bugando Medical centre
227	9.6	9.8	10.4	9.93333	0	0	0	0	0	0	0	0	#DIV/0!	750	8.9	54	168	19.1327	69	1	6.3	3	2	4	Bugando Medical centre
228	8.8	9.8	10.3	9.63333	0	0	0	0	0	0	0	0	#DIV/0!	680	6.7	56	157	22.719	56	1	8.5	3	2	4	Bugando Medical centre
229	10.5	11	11.5	11	0	0	0	0	0	0	0	0	#DIV/0!	382	7.1	65	169	22.7583	70	2	12.4	3	2	4	Bugando Medical centre
230	10.6	9.8	11	10.4667	0	0	0	0	0	0	0	0	#DIV/0!	750.51	5.4	70	168	24.8016	78	1	7.1	3	2	4	Bugando Medical centre
231	10.5	8.8	9.8	9.7	0	0	0	0	0	0	0	0	#DIV/0!	599.6	6.2	80	174	26.4236	71	1	11.3	3	2	4	Bugando Medical centre
232	10	11.3	11.2	10.8333	0	0	0	0	0	0	0	0	#DIV/0!	689.5	5.8	75	171	25.6489	72	1	9.1	3	2	4	Bugando Medical centre
233	9.2	8.9	8.9	9	11.5	3.3	22.5	4.7	22.5	4.7	18.8333	4.23333	77.5221	395.55	5.07	62	170.5	21.3276	71	1	13.3	3	2	12	CCRBT
